# Supplementary material for: Genetic Mapping of Climbing and Mimicry: Two Behavioral Traits Degraded During Silkworm Domestication
Source: Front Genet. 2020 Dec 17;11:566961. doi: 10.3389/fgene.2020.566961 (PMC7773896; doi:10.3389/fgene.2020.566961)
Supplement: Supplementary Table 1 — Summary of sequence data of parental lines and segregation bulks. [file Table_1.XLSX]

## Sheet: white-dark_1Mb.delta_index
Supplementary data. Delta SNP/InDel index calculated in the white and dark body sets used for mapping candidate regions related to climbing ability in silkworm.
The average delta SNP/InDel index was calculated with 1Mb sliding window with 10 kb step size.
Chromosome	Start	End	White_delta_SNP/InDel_index	Dark_delta_SNP/InDel_index
chr1	0	10000	0.2183	0.1808
chr1	10000	20000	0.2259	0.2197
chr1	20000	30000	0.1982	0.1509
chr1	60000	70000	0.179	0.26
chr1	70000	80000	0.2074	0.189
chr1	80000	90000	0.2075	0.1875
chr1	90000	100000	0.1639	0.1572
chr1	110000	120000	0.2581	0.2918
chr1	120000	130000	0.2799	0.2182
chr1	140000	150000	0.2268	0.1276
chr1	150000	160000	0.1941	0.2085
chr1	160000	170000	0.2239	0.1273
chr1	200000	210000	0.1647	0.2049
chr1	210000	220000	0.2002	0.1342
chr1	220000	230000	0.1838	0.1998
chr1	230000	240000	0.2098	0.1464
chr1	250000	260000	0.1947	0.1321
chr1	260000	270000	0.1825	0.1293
chr1	270000	280000	0.1848	0.19
chr1	280000	290000	0.2168	0.1298
chr1	290000	300000	0.1869	0.2299
chr1	300000	310000	0.1897	0.182
chr1	320000	330000	0.1382	0.1469
chr1	330000	340000	0.2452	0.1793
chr1	340000	350000	0.2163	0.1506
chr1	350000	360000	0.1474	0.1147
chr1	360000	370000	0.1801	0.1946
chr1	380000	390000	0.1822	0.2392
chr1	400000	410000	0.1617	0.1018
chr1	410000	420000	0.1558	0.1843
chr1	420000	430000	0.1449	0.1256
chr1	430000	440000	0.1636	0.1951
chr1	440000	450000	0.2108	0.2108
chr1	450000	460000	0.196	0.1934
chr1	460000	470000	0.1502	0.151
chr1	470000	480000	0.1829	0.1326
chr1	480000	490000	0.2309	0.1463
chr1	490000	500000	0.119	0.1754
chr1	500000	510000	0.1735	0.1636
chr1	510000	520000	0.2006	0.2962
chr1	520000	530000	0.1553	0.1314
chr1	530000	540000	0.167	0.1687
chr1	540000	550000	0.1635	0.131
chr1	550000	560000	0.1841	0.2259
chr1	560000	570000	0.2254	0.2185
chr1	570000	580000	0.1842	0.1509
chr1	580000	590000	0.1994	0.2794
chr1	590000	600000	0.2129	0.153
chr1	610000	620000	0.2058	0.1983
chr1	620000	630000	0.2019	0.1709
chr1	630000	640000	0.2163	0.197
chr1	640000	650000	0.1993	0.1458
chr1	650000	660000	0.1838	0.2267
chr1	660000	670000	0.195	0.1882
chr1	670000	680000	0.1916	0.1885
chr1	680000	690000	0.2365	0.1707
chr1	690000	700000	0.2539	0.1767
chr1	700000	710000	0.2315	0.1763
chr1	710000	720000	0.149	0.1756
chr1	720000	730000	0.1933	0.2395
chr1	730000	740000	0.2238	0.1631
chr1	740000	750000	0.2529	0.1836
chr1	750000	760000	0.2275	0.1991
chr1	760000	770000	0.1807	0.1422
chr1	770000	780000	0.1967	0.1411
chr1	780000	790000	0.2097	0.1239
chr1	790000	800000	0.2152	0.1843
chr1	800000	810000	0.2265	0.1912
chr1	810000	820000	0.1807	0.1594
chr1	820000	830000	0.2432	0.2183
chr1	830000	840000	0.2201	0.2523
chr1	840000	850000	0.1745	0.1735
chr1	850000	860000	0.2031	0.2163
chr1	860000	870000	0.1946	0.153
chr1	870000	880000	0.2398	0.169
chr1	880000	890000	0.2452	0.1477
chr1	890000	900000	0.1779	0.1469
chr1	900000	910000	0.2299	0.1474
chr1	910000	920000	0.2327	0.2148
chr1	920000	930000	0.183	0.208
chr1	930000	940000	0.2036	0.1934
chr1	940000	950000	0.1692	0.1804
chr1	950000	960000	0.243	0.1703
chr1	960000	970000	0.2086	0.1779
chr1	970000	980000	0.2086	0.1527
chr1	980000	990000	0.2161	0.1442
chr1	990000	1000000	0.2198	0.1625
chr1	1000000	1010000	0.203	0.1853
chr1	1010000	1020000	0.1639	0.1815
chr1	1020000	1030000	0.1752	0.2181
chr1	1030000	1040000	0.1841	0.1429
chr1	1040000	1050000	0.2225	0.2095
chr1	1050000	1060000	0.2751	0.1624
chr1	1060000	1070000	0.1898	0.1549
chr1	1070000	1080000	0.151	0.2257
chr1	1080000	1090000	0.2378	0.172
chr1	1090000	1100000	0.2368	0.2305
chr1	1100000	1110000	0.2273	0.2166
chr1	1110000	1120000	0.212	0.2209
chr1	1120000	1130000	0.2118	0.2348
chr1	1130000	1140000	0.2264	0.1964
chr1	1140000	1150000	0.1717	0.2049
chr1	1150000	1160000	0.2065	0.2207
chr1	1160000	1170000	0.2187	0.3053
chr1	1170000	1180000	0.1835	0.1448
chr1	1180000	1190000	0.186	0.1347
chr1	1190000	1200000	0.2121	0.1591
chr1	1200000	1210000	0.2	0.1369
chr1	1210000	1220000	0.2565	0.228
chr1	1220000	1230000	0.2146	0.1975
chr1	1230000	1240000	0.235	0.2022
chr1	1240000	1250000	0.2265	0.191
chr1	1250000	1260000	0.1954	0.1693
chr1	1260000	1270000	0.2276	0.1892
chr1	1270000	1280000	0.2009	0.2193
chr1	1280000	1290000	0.1938	0.1091
chr1	1290000	1300000	0.2361	0.1964
chr1	1300000	1310000	0.1696	0.2039
chr1	1310000	1320000	0.2343	0.1949
chr1	1320000	1330000	0.2117	0.2239
chr1	1330000	1340000	0.2207	0.2238
chr1	1340000	1350000	0.2098	0.301
chr1	1350000	1360000	0.1921	0.1567
chr1	1360000	1370000	0.2029	0.1839
chr1	1370000	1380000	0.1997	0.1869
chr1	1380000	1390000	0.2214	0.1946
chr1	1390000	1400000	0.1967	0.1719
chr1	1400000	1410000	0.2379	0.1903
chr1	1410000	1420000	0.2228	0.2109
chr1	1420000	1430000	0.1961	0.1911
chr1	1430000	1440000	0.1773	0.1518
chr1	1440000	1450000	0.2393	0.266
chr1	1450000	1460000	0.1936	0.1932
chr1	1460000	1470000	0.2235	0.2649
chr1	1470000	1480000	0.2002	0.1813
chr1	1480000	1490000	0.202	0.2086
chr1	1490000	1500000	0.1656	0.2337
chr1	1500000	1510000	0.2576	0.1843
chr1	1510000	1520000	0.1947	0.2017
chr1	1520000	1530000	0.2223	0.2051
chr1	1530000	1540000	0.2031	0.2196
chr1	1540000	1550000	0.2171	0.195
chr1	1550000	1560000	0.2334	0.1792
chr1	1560000	1570000	0.2422	0.1964
chr1	1570000	1580000	0.2294	0.254
chr1	1580000	1590000	0.2174	0.1935
chr1	1590000	1600000	0.2049	0.1337
chr1	1600000	1610000	0.236	0.1745
chr1	1610000	1620000	0.1505	0.1993
chr1	1620000	1630000	0.2424	0.1872
chr1	1630000	1640000	0.234	0.1036
chr1	1640000	1650000	0.2475	0.1806
chr1	1650000	1660000	0.2053	0.2569
chr1	1660000	1670000	0.1734	0.1461
chr1	1670000	1680000	0.1455	0.2139
chr1	1680000	1690000	0.1878	0.1758
chr1	1690000	1700000	0.2395	0.1497
chr1	1700000	1710000	0.17	0.281
chr1	1710000	1720000	0.1452	0.214
chr1	1720000	1730000	0.1763	0.1741
chr1	1730000	1740000	0.1333	0.2799
chr1	1740000	1750000	0.2374	0.212
chr1	1750000	1760000	0.2106	0.2117
chr1	1760000	1770000	0.2148	0.2085
chr1	1770000	1780000	0.206	0.1688
chr1	1780000	1790000	0.1954	0.1986
chr1	1790000	1800000	0.1892	0.2292
chr1	1800000	1810000	0.1704	0.1689
chr1	1810000	1820000	0.173	0.208
chr1	1820000	1830000	0.2222	0.1071
chr1	1830000	1840000	0.176	0.1835
chr1	1840000	1850000	0.2455	0.1954
chr1	1860000	1870000	0.1858	0.1746
chr1	1870000	1880000	0.2061	0.1593
chr1	1880000	1890000	0.2353	0.1719
chr1	1890000	1900000	0.1944	0.2008
chr1	1900000	1910000	0.1807	0.1984
chr1	1910000	1920000	0.1995	0.1675
chr1	1920000	1930000	0.1675	0.2009
chr1	1930000	1940000	0.1935	0.191
chr1	1940000	1950000	0.2698	0.1957
chr1	1950000	1960000	0.1971	0.2057
chr1	1960000	1970000	0.1673	0.207
chr1	1970000	1980000	0.2201	0.2307
chr1	1980000	1990000	0.2016	0.1885
chr1	1990000	2000000	0.1896	0.1969
chr1	2000000	2010000	0.2445	0.1974
chr1	2010000	2020000	0.2617	0.1855
chr1	2020000	2030000	0.1722	0.1979
chr1	2030000	2040000	0.1687	0.1995
chr1	2040000	2050000	0.1442	0.25
chr1	2050000	2060000	0.1892	0.1913
chr1	2060000	2070000	0.1856	0.1109
chr1	2070000	2080000	0.2055	0.2211
chr1	2080000	2090000	0.1759	0.1391
chr1	2090000	2100000	0.218	0.2326
chr1	2100000	2110000	0.2186	0.22
chr1	2110000	2120000	0.2594	0.2472
chr1	2130000	2140000	0.1238	0.2053
chr1	2140000	2150000	0.1991	0.1596
chr1	2150000	2160000	0.2215	0.1548
chr1	2160000	2170000	0.2631	0.2483
chr1	2170000	2180000	0.2567	0.2692
chr1	2190000	2200000	0.1749	0.225
chr1	2210000	2220000	0.1599	0.1871
chr1	2220000	2230000	0.1686	0.2256
chr1	2230000	2240000	0.1857	0.1913
chr1	2240000	2250000	0.226	0.1889
chr1	2250000	2260000	0.2277	0.1813
chr1	2260000	2270000	0.1833	0.125
chr1	2270000	2280000	0.208	0.19
chr1	2280000	2290000	0.1984	0.2403
chr1	2290000	2300000	0.2553	0.1837
chr1	2300000	2310000	0.2042	0.2334
chr1	2310000	2320000	0.1827	0.1664
chr1	2330000	2340000	0.1647	0.2444
chr1	2340000	2350000	0.1871	0.2088
chr1	2350000	2360000	0.2087	0.1453
chr1	2360000	2370000	0.2366	0.179
chr1	2370000	2380000	0.1968	0.1942
chr1	2380000	2390000	0.1813	0.2068
chr1	2390000	2400000	0.2264	0.1762
chr1	2400000	2410000	0.1936	0.1557
chr1	2410000	2420000	0.1686	0.1564
chr1	2420000	2430000	0.1802	0.2102
chr1	2430000	2440000	0.2352	0.167
chr1	2440000	2450000	0.1983	0.1872
chr1	2450000	2460000	0.1371	0.1587
chr1	2460000	2470000	0.1665	0.1344
chr1	2470000	2480000	0.1804	0.4004
chr1	2480000	2490000	0.2251	0.1761
chr1	2490000	2500000	0.2193	0.1545
chr1	2500000	2510000	0.2137	0.2323
chr1	2510000	2520000	0.2738	0.2594
chr1	2520000	2530000	0.2161	0.2663
chr1	2530000	2540000	0.1383	0.2198
chr1	2540000	2550000	0.2808	0.2174
chr1	2560000	2570000	0.1479	0.2375
chr1	2570000	2580000	0.2042	0.1877
chr1	2580000	2590000	0.2097	0.1986
chr1	2590000	2600000	0.2312	0.1731
chr1	2600000	2610000	0.1939	0.1632
chr1	2610000	2620000	0.1675	0.1092
chr1	2620000	2630000	0.2062	0.1957
chr1	2630000	2640000	0.2331	0.1577
chr1	2640000	2650000	0.231	0.1951
chr1	2650000	2660000	0.1509	0.1333
chr1	2670000	2680000	0.1528	0.1618
chr1	2680000	2690000	0.1766	0.1452
chr1	2690000	2700000	0.1999	0.1873
chr1	2700000	2710000	0.1408	0.2708
chr1	2710000	2720000	0.219	0.1876
chr1	2720000	2730000	0.1844	0.1782
chr1	2730000	2740000	0.1656	0.201
chr1	2740000	2750000	0.1767	0.1942
chr1	2750000	2760000	0.1822	0.2291
chr1	2760000	2770000	0.2242	0.1591
chr1	2770000	2780000	0.1914	0.1662
chr1	2780000	2790000	0.2088	0.192
chr1	2790000	2800000	0.1618	0.1146
chr1	2800000	2810000	0.1418	0.1745
chr1	2810000	2820000	0.1889	0.262
chr1	2820000	2830000	0.1766	0.1073
chr1	2830000	2840000	0.2303	0.1667
chr1	2850000	2860000	0.2497	0.1607
chr1	2870000	2880000	0.2151	0.1909
chr1	2880000	2890000	0.2184	0.1823
chr1	2890000	2900000	0.1814	0.1621
chr1	2900000	2910000	0.1798	0.2199
chr1	2910000	2920000	0.1891	0.1627
chr1	2920000	2930000	0.2585	0.1783
chr1	2940000	2950000	0.1578	0.1406
chr1	2950000	2960000	0.1918	0.1796
chr1	2960000	2970000	0.209	0.1596
chr1	2970000	2980000	0.1772	0.1378
chr1	2980000	2990000	0.1559	0.1111
chr1	3010000	3020000	0.2056	0.1328
chr1	3020000	3030000	0.1713	0.2207
chr1	3030000	3040000	0.178	0.201
chr1	3040000	3050000	0.2028	0.2415
chr1	3050000	3060000	0.2022	0.1574
chr1	3060000	3070000	0.1946	0.1539
chr1	3070000	3080000	0.1848	0.1685
chr1	3080000	3090000	0.2365	0.1769
chr1	3090000	3100000	0.1689	0.1111
chr1	3100000	3110000	0.1984	0.2093
chr1	3110000	3120000	0.2528	0.1947
chr1	3130000	3140000	0.1861	0.1649
chr1	3150000	3160000	0.202	0.1322
chr1	3160000	3170000	0.2272	0.1606
chr1	3170000	3180000	0.1819	0.147
chr1	3180000	3190000	0.1933	0.1644
chr1	3190000	3200000	0.23	0.1931
chr1	3200000	3210000	0.1779	0.1636
chr1	3210000	3220000	0.1726	0.1344
chr1	3220000	3230000	0.1649	0.1953
chr1	3230000	3240000	0.2279	0.1963
chr1	3240000	3250000	0.1783	0.1782
chr1	3250000	3260000	0.2329	0.2878
chr1	3260000	3270000	0.2408	0.2165
chr1	3270000	3280000	0.176	0.2083
chr1	3280000	3290000	0.215	0.1675
chr1	3290000	3300000	0.2372	0.1316
chr1	3300000	3310000	0.1719	0.2093
chr1	3310000	3320000	0.1695	0.1315
chr1	3320000	3330000	0.2193	0.106
chr1	3330000	3340000	0.2791	0.1814
chr1	3340000	3350000	0.2206	0.1772
chr1	3350000	3360000	0.1892	0.184
chr1	3360000	3370000	0.1519	0.1644
chr1	3370000	3380000	0.1983	0.1589
chr1	3380000	3390000	0.1737	0.2325
chr1	3390000	3400000	0.1908	0.1769
chr1	3400000	3410000	0.2008	0.1525
chr1	3410000	3420000	0.1503	0.1296
chr1	3420000	3430000	0.1567	0.2028
chr1	3430000	3440000	0.2132	0.1701
chr1	3440000	3450000	0.171	0.1545
chr1	3450000	3460000	0.1851	0.1381
chr1	3460000	3470000	0.1728	0.2003
chr1	3470000	3480000	0.1964	0.2102
chr1	3480000	3490000	0.1866	0.1972
chr1	3490000	3500000	0.2183	0.1407
chr1	3500000	3510000	0.185	0.1734
chr1	3510000	3520000	0.181	0.1703
chr1	3520000	3530000	0.2012	0.1617
chr1	3530000	3540000	0.2076	0.1465
chr1	3540000	3550000	0.1761	0.202
chr1	3550000	3560000	0.174	0.1621
chr1	3560000	3570000	0.1895	0.1912
chr1	3570000	3580000	0.2283	0.175
chr1	3580000	3590000	0.1791	0.107
chr1	3590000	3600000	0.2005	0.1315
chr1	3600000	3610000	0.1719	0.1879
chr1	3610000	3620000	0.2233	0.1328
chr1	3620000	3630000	0.2466	0.156
chr1	3630000	3640000	0.2193	0.1431
chr1	3640000	3650000	0.1277	0.1555
chr1	3650000	3660000	0.1796	0.1917
chr1	3660000	3670000	0.1977	0.2043
chr1	3670000	3680000	0.1699	0.1216
chr1	3680000	3690000	0.2836	0.1111
chr1	3700000	3710000	0.1987	0.169
chr1	3710000	3720000	0.2482	0.2318
chr1	3740000	3750000	0.2608	0.1908
chr1	3750000	3760000	0.1762	0.2944
chr1	3760000	3770000	0.2195	0.1421
chr1	3770000	3780000	0.1633	0.187
chr1	3800000	3810000	0.2313	0.171
chr1	3810000	3820000	0.1722	0.1466
chr1	3820000	3830000	0.1884	0.1452
chr1	3830000	3840000	0.1756	0.1669
chr1	3840000	3850000	0.2013	0.1941
chr1	3850000	3860000	0.2116	0.1553
chr1	3860000	3870000	0.3124	0.1679
chr1	3880000	3890000	0.176	0.1939
chr1	3890000	3900000	0.1765	0.1375
chr1	3900000	3910000	0.1943	0.1512
chr1	3910000	3920000	0.2035	0.1133
chr1	3920000	3930000	0.1899	0.1184
chr1	3930000	3940000	0.2276	0.1042
chr1	3940000	3950000	0.2211	0.2191
chr1	3950000	3960000	0.2034	0.1842
chr1	3970000	3980000	0.2178	0.173
chr1	3980000	3990000	0.2326	0.1474
chr1	3990000	4000000	0.1842	0.1345
chr1	4010000	4020000	0.2352	0.1387
chr1	4070000	4080000	0.1621	0.1167
chr1	4080000	4090000	0.1593	0.1498
chr1	4130000	4140000	0.1765	0.1473
chr1	4150000	4160000	0.1902	0.2307
chr1	4180000	4190000	0.1528	0.1929
chr1	4200000	4210000	0.1688	0.1671
chr1	4210000	4220000	0.1216	0.1672
chr1	4220000	4230000	0.1603	0.1591
chr1	4230000	4240000	0.1726	0.369
chr1	4250000	4260000	0.2526	0.102
chr1	4260000	4270000	0.1865	0.1284
chr1	4280000	4290000	0.2104	0.1115
chr1	4330000	4340000	0.1698	0.1428
chr1	4360000	4370000	0.1953	0.1486
chr1	4370000	4380000	0.225	0.1544
chr1	4410000	4420000	0.2028	0.1032
chr1	4480000	4490000	0.1924	0.1197
chr1	4520000	4530000	0.1781	0.1476
chr1	4570000	4580000	0.178	0.13
chr1	4580000	4590000	0.2474	0.1513
chr1	4590000	4600000	0.1788	0.1404
chr1	4600000	4610000	0.1514	0.1317
chr1	4630000	4640000	0.2172	0.215
chr1	4660000	4670000	0.2473	0.1577
chr1	4670000	4680000	0.2443	0.1432
chr1	4680000	4690000	0.2694	0.1494
chr1	4690000	4700000	0.2535	0.1758
chr1	4700000	4710000	0.2532	0.1316
chr1	4710000	4720000	0.2155	0.131
chr1	4720000	4730000	0.2111	0.1087
chr1	4730000	4740000	0.235	0.125
chr1	4740000	4750000	0.191	0.1346
chr1	4750000	4760000	0.219	0.1969
chr1	4760000	4770000	0.1575	0.1673
chr1	4770000	4780000	0.2727	0.2603
chr1	4780000	4790000	0.2362	0.1011
chr1	4820000	4830000	0.1417	0.1058
chr1	4830000	4840000	0.2087	0.1237
chr1	4840000	4850000	0.1829	0.1775
chr1	4860000	4870000	0.1707	0.2603
chr1	4870000	4880000	0.1993	0.1692
chr1	4880000	4890000	0.1768	0.1301
chr1	4890000	4900000	0.2363	0.125
chr1	4910000	4920000	0.2166	0.1961
chr1	4920000	4930000	0.2696	0.1301
chr1	4940000	4950000	0.2376	0.1042
chr1	4950000	4960000	0.1629	0.1381
chr1	4980000	4990000	0.1871	0.1618
chr1	4990000	5000000	0.143	0.2394
chr1	5630000	5640000	0.1575	0.16
chr1	5640000	5650000	0.1391	0.106
chr1	5670000	5680000	0.2084	0.2869
chr1	5720000	5730000	0.2202	0.35
chr1	5750000	5760000	0.2174	0.1725
chr1	5780000	5790000	0.1724	0.1694
chr1	5810000	5820000	0.1885	0.1512
chr1	5850000	5860000	0.1763	0.1701
chr1	5860000	5870000	0.1722	0.1014
chr1	5870000	5880000	0.1672	0.1688
chr1	5880000	5890000	0.2295	0.1414
chr1	5890000	5900000	0.2172	0.1161
chr1	5910000	5920000	0.1738	0.1597
chr1	5940000	5950000	0.1643	0.2115
chr1	5950000	5960000	0.1439	0.1298
chr1	5980000	5990000	0.262	0.1382
chr1	5990000	6000000	0.1995	0.1272
chr1	6000000	6010000	0.1742	0.1833
chr1	6020000	6030000	0.2029	0.2118
chr1	6030000	6040000	0.1684	0.2083
chr1	6060000	6070000	0.2859	0.111
chr1	6090000	6100000	0.1612	0.1424
chr1	6190000	6200000	0.1911	0.381
chr1	6310000	6320000	0.1477	0.1616
chr1	6330000	6340000	0.1683	0.1761
chr1	6350000	6360000	0.214	0.1207
chr1	6380000	6390000	0.1674	0.1387
chr1	6400000	6410000	0.156	0.1218
chr1	6630000	6640000	0.1466	0.1758
chr1	6640000	6650000	0.1977	0.2058
chr1	6780000	6790000	0.1876	0.1284
chr1	6840000	6850000	0.1492	0.1
chr1	6850000	6860000	0.2521	0.121
chr1	6870000	6880000	0.2149	0.121
chr1	6880000	6890000	0.1573	0.1159
chr1	6910000	6920000	0.1709	0.1058
chr1	6920000	6930000	0.1744	0.125
chr1	6970000	6980000	0.2193	0.131
chr1	6990000	7000000	0.1692	0.269
chr1	7010000	7020000	0.2163	0.2037
chr1	7030000	7040000	0.1528	0.1288
chr1	7050000	7060000	0.151	0.1029
chr1	7070000	7080000	0.1468	0.1931
chr1	7150000	7160000	0.2713	0.1611
chr1	7170000	7180000	0.2096	0.1614
chr1	7180000	7190000	0.1526	0.2958
chr1	7190000	7200000	0.2182	0.2079
chr1	7250000	7260000	0.1358	0.1454
chr1	7270000	7280000	0.2038	0.1163
chr1	7280000	7290000	0.1992	0.1072
chr1	7290000	7300000	0.2255	0.183
chr1	7300000	7310000	0.1413	0.2524
chr1	7310000	7320000	0.1996	0.185
chr1	7320000	7330000	0.1915	0.1618
chr1	7350000	7360000	0.1852	0.1262
chr1	7360000	7370000	0.1624	0.1656
chr1	7370000	7380000	0.1428	0.2341
chr1	7380000	7390000	0.1472	0.125
chr1	7390000	7400000	0.2437	0.1902
chr1	7400000	7410000	0.2131	0.1636
chr1	7410000	7420000	0.1714	0.1514
chr1	7430000	7440000	0.1692	0.1099
chr1	7440000	7450000	0.1694	0.1236
chr1	7450000	7460000	0.177	0.1185
chr1	7460000	7470000	0.1987	0.1072
chr1	7490000	7500000	0.1479	0.1684
chr1	7540000	7550000	0.1386	0.1495
chr1	7550000	7560000	0.2653	0.1667
chr1	7620000	7630000	0.1928	0.1314
chr1	7650000	7660000	0.1443	0.143
chr1	7660000	7670000	0.2344	0.2125
chr1	7690000	7700000	0.1426	0.1142
chr1	7700000	7710000	0.2043	0.2229
chr1	7710000	7720000	0.145	0.1458
chr1	7720000	7730000	0.1631	0.2102
chr1	7740000	7750000	0.1692	0.1689
chr1	7750000	7760000	0.1483	0.2029
chr1	7770000	7780000	0.2358	0.1099
chr1	7790000	7800000	0.1596	0.127
chr1	7800000	7810000	0.1785	0.1183
chr1	7870000	7880000	0.1958	0.1725
chr1	7900000	7910000	0.1795	0.1237
chr1	7910000	7920000	0.1257	0.1209
chr1	7920000	7930000	0.2233	0.2644
chr1	7930000	7940000	0.1875	0.1471
chr1	7950000	7960000	0.1601	0.1
chr1	7970000	7980000	0.1618	0.1726
chr1	7980000	7990000	0.2453	0.1667
chr1	7990000	8000000	0.196	0.127
chr1	8000000	8010000	0.2087	0.1647
chr1	8030000	8040000	0.1224	0.1399
chr1	8040000	8050000	0.1437	0.1931
chr1	8060000	8070000	0.1896	0.1072
chr1	8080000	8090000	0.1925	0.1249
chr1	8090000	8100000	0.1949	0.131
chr1	8100000	8110000	0.1925	0.2463
chr1	8110000	8120000	0.1849	0.2371
chr1	8120000	8130000	0.2063	0.149
chr1	8130000	8140000	0.179	0.1684
chr1	8150000	8160000	0.2224	0.1491
chr1	8190000	8200000	0.1495	0.1524
chr1	8200000	8210000	0.2077	0.2063
chr1	8210000	8220000	0.1722	0.166
chr1	8220000	8230000	0.2095	0.1513
chr1	8280000	8290000	0.1941	0.1362
chr1	8300000	8310000	0.1535	0.1654
chr1	8310000	8320000	0.1701	0.142
chr1	8320000	8330000	0.2146	0.1091
chr1	8350000	8360000	0.185	0.1245
chr1	8360000	8370000	0.1777	0.1359
chr1	8400000	8410000	0.1677	0.1312
chr1	8410000	8420000	0.1582	0.1602
chr1	8420000	8430000	0.1654	0.1286
chr1	8430000	8440000	0.1363	0.3055
chr1	8440000	8450000	0.1578	0.1818
chr1	8470000	8480000	0.2244	0.1641
chr1	8490000	8500000	0.1264	0.1397
chr1	8520000	8530000	0.1497	0.118
chr1	8560000	8570000	0.2051	0.1196
chr1	8570000	8580000	0.1766	0.1154
chr1	8600000	8610000	0.1527	0.1423
chr1	8610000	8620000	0.1663	0.1125
chr1	8630000	8640000	0.1659	0.1346
chr1	8640000	8650000	0.1572	0.1536
chr1	8660000	8670000	0.1847	0.15
chr1	8680000	8690000	0.19	0.1968
chr1	8690000	8700000	0.2003	0.1346
chr1	8700000	8710000	0.1557	0.1036
chr1	8750000	8760000	0.2387	0.1615
chr1	8770000	8780000	0.1736	0.1
chr1	8780000	8790000	0.1474	0.1264
chr1	8800000	8810000	0.1964	0.1778
chr1	8810000	8820000	0.1805	0.1226
chr1	8820000	8830000	0.2298	0.1369
chr1	8830000	8840000	0.1511	0.1077
chr1	8840000	8850000	0.1897	0.1119
chr1	8850000	8860000	0.1698	0.1795
chr1	8900000	8910000	0.2005	0.1393
chr1	8910000	8920000	0.1446	0.1478
chr1	8930000	8940000	0.3254	0.1579
chr1	8970000	8980000	0.2428	0.2022
chr1	8980000	8990000	0.1531	0.1411
chr1	9010000	9020000	0.1791	0.2406
chr1	9030000	9040000	0.1644	0.1111
chr1	9050000	9060000	0.1371	0.131
chr1	9070000	9080000	0.2702	0.2035
chr1	9080000	9090000	0.143	0.1394
chr1	9090000	9100000	0.1998	0.1147
chr1	9100000	9110000	0.1736	0.1296
chr1	9110000	9120000	0.1821	0.125
chr1	9140000	9150000	0.2139	0.1703
chr1	9150000	9160000	0.1681	0.1645
chr1	9170000	9180000	0.1941	0.1167
chr1	9180000	9190000	0.2091	0.127
chr1	9230000	9240000	0.1642	0.1214
chr1	9240000	9250000	0.167	0.1039
chr1	9250000	9260000	0.1879	0.1389
chr1	9260000	9270000	0.176	0.1428
chr1	9270000	9280000	0.138	0.1157
chr1	9290000	9300000	0.1689	0.1621
chr1	9310000	9320000	0.1048	0.1376
chr1	9320000	9330000	0.1457	0.2388
chr1	9330000	9340000	0.1651	0.1625
chr1	9340000	9350000	0.2481	0.1338
chr1	9350000	9360000	0.1978	0.2028
chr1	9380000	9390000	0.1962	0.191
chr1	9410000	9420000	0.1772	0.1534
chr1	9490000	9500000	0.2497	0.1798
chr1	9580000	9590000	0.1716	0.2094
chr1	9650000	9660000	0.2245	0.1806
chr1	9660000	9670000	0.1586	0.1951
chr1	9690000	9700000	0.1685	0.1629
chr1	9700000	9710000	0.1777	0.261
chr1	9710000	9720000	0.1958	0.2291
chr1	9720000	9730000	0.253	0.1471
chr1	9730000	9740000	0.1756	0.1111
chr1	9750000	9760000	0.1859	0.2094
chr1	9780000	9790000	0.1885	0.1137
chr1	9790000	9800000	0.2114	0.3333
chr1	9900000	9910000	0.1651	0.1732
chr1	9960000	9970000	0.1689	0.1349
chr1	9980000	9990000	0.1582	0.1333
chr1	10060000	10070000	0.1853	0.1377
chr1	10070000	10080000	0.1686	0.1571
chr1	10080000	10090000	0.175	0.1421
chr1	10120000	10130000	0.2115	0.1167
chr1	10130000	10140000	0.1852	0.1834
chr1	10140000	10150000	0.1563	0.1104
chr1	10200000	10210000	0.2308	0.1232
chr1	10230000	10240000	0.1688	0.1015
chr1	10250000	10260000	0.1658	0.2145
chr1	10280000	10290000	0.1871	0.1451
chr1	10300000	10310000	0.2128	0.1513
chr1	10320000	10330000	0.2119	0.1384
chr1	10340000	10350000	0.2092	0.1846
chr1	10350000	10360000	0.1491	0.2067
chr1	10370000	10380000	0.1912	0.1725
chr1	10380000	10390000	0.1781	0.1696
chr1	10400000	10410000	0.1995	0.1727
chr1	10410000	10420000	0.2594	0.1345
chr1	10440000	10450000	0.229	0.1215
chr1	10480000	10490000	0.2272	0.1045
chr1	10490000	10500000	0.2282	0.1353
chr1	10500000	10510000	0.1675	0.1333
chr1	10510000	10520000	0.1914	0.2059
chr1	10560000	10570000	0.1774	0.1876
chr1	10570000	10580000	0.1877	0.136
chr1	10590000	10600000	0.2304	0.1865
chr1	10610000	10620000	0.2069	0.1597
chr1	10620000	10630000	0.1891	0.125
chr1	10660000	10670000	0.2096	0.1515
chr1	10670000	10680000	0.1469	0.1442
chr1	10680000	10690000	0.1952	0.1298
chr1	10690000	10700000	0.1905	0.229
chr1	10700000	10710000	0.1789	0.2297
chr1	10720000	10730000	0.1772	0.1203
chr1	10730000	10740000	0.2505	0.1251
chr1	10740000	10750000	0.1953	0.1323
chr1	10750000	10760000	0.1951	0.1082
chr1	10770000	10780000	0.1949	0.2222
chr1	10790000	10800000	0.1918	0.1502
chr1	10810000	10820000	0.1563	0.1366
chr1	10820000	10830000	0.238	0.1025
chr1	10830000	10840000	0.1993	0.1176
chr1	10840000	10850000	0.1761	0.1555
chr1	10860000	10870000	0.1548	0.1499
chr1	10870000	10880000	0.1772	0.1668
chr1	10880000	10890000	0.2055	0.1987
chr1	10910000	10920000	0.1686	0.1571
chr1	10930000	10940000	0.1931	0.1515
chr1	10940000	10950000	0.1931	0.1618
chr1	10950000	10960000	0.2435	0.146
chr1	10960000	10970000	0.2119	0.1476
chr1	10980000	10990000	0.2283	0.1614
chr1	10990000	11000000	0.2108	0.1808
chr1	11000000	11010000	0.2471	0.1059
chr1	11050000	11060000	0.1709	0.2384
chr1	11060000	11070000	0.2068	0.1158
chr1	11070000	11080000	0.1887	0.1923
chr1	11090000	11100000	0.1944	0.3154
chr1	11100000	11110000	0.2072	0.1703
chr1	11120000	11130000	0.1925	0.1239
chr1	11130000	11140000	0.2065	0.2431
chr1	11140000	11150000	0.1957	0.1095
chr1	11180000	11190000	0.2156	0.2687
chr1	11190000	11200000	0.1931	0.1324
chr1	11200000	11210000	0.2044	0.1364
chr1	11210000	11220000	0.1725	0.1434
chr1	11220000	11230000	0.1835	0.1429
chr1	11230000	11240000	0.236	0.1624
chr1	11240000	11250000	0.2642	0.173
chr1	11250000	11260000	0.1617	0.1048
chr1	11260000	11270000	0.1897	0.1441
chr1	11400000	11410000	0.1766	0.1423
chr1	11410000	11420000	0.1702	0.1383
chr1	11420000	11430000	0.2907	0.1096
chr1	11430000	11440000	0.1654	0.1333
chr1	11450000	11460000	0.1861	0.106
chr1	11460000	11470000	0.2601	0.117
chr1	11470000	11480000	0.1612	0.1202
chr1	11500000	11510000	0.2111	0.1517
chr1	11510000	11520000	0.1661	0.1432
chr1	11520000	11530000	0.1595	0.152
chr1	11530000	11540000	0.1863	0.1815
chr1	11560000	11570000	0.1836	0.2167
chr1	11570000	11580000	0.2338	0.1337
chr1	11580000	11590000	0.1842	0.1615
chr1	11600000	11610000	0.2005	0.1086
chr1	11610000	11620000	0.1906	0.1228
chr1	11620000	11630000	0.2558	0.1161
chr1	11630000	11640000	0.3116	0.1283
chr1	11660000	11670000	0.2098	0.1842
chr1	11670000	11680000	0.233	0.1086
chr1	11680000	11690000	0.1947	0.1594
chr1	11690000	11700000	0.1683	0.1906
chr1	11700000	11710000	0.1908	0.2707
chr1	11720000	11730000	0.1684	0.1331
chr1	11750000	11760000	0.182	0.1428
chr1	11760000	11770000	0.1952	0.2071
chr1	11770000	11780000	0.2167	0.2262
chr1	11780000	11790000	0.2457	0.2539
chr1	11790000	11800000	0.1353	0.1419
chr1	11800000	11810000	0.1743	0.173
chr1	11810000	11820000	0.1992	0.1058
chr1	11820000	11830000	0.193	0.197
chr1	11830000	11840000	0.1993	0.1205
chr1	11850000	11860000	0.2314	0.1913
chr1	11870000	11880000	0.2742	0.1409
chr1	11890000	11900000	0.1874	0.1594
chr1	11910000	11920000	0.2004	0.1068
chr1	11920000	11930000	0.2046	0.3158
chr1	11930000	11940000	0.2842	0.1321
chr1	11940000	11950000	0.2012	0.1031
chr1	11990000	12000000	0.2567	0.1328
chr1	12000000	12010000	0.2514	0.2252
chr1	12010000	12020000	0.2071	0.1164
chr1	12020000	12030000	0.2265	0.2212
chr1	12030000	12040000	0.1715	0.1357
chr1	12050000	12060000	0.2021	0.2492
chr1	12060000	12070000	0.2134	0.2819
chr1	12070000	12080000	0.1944	0.1558
chr1	12080000	12090000	0.2	0.1364
chr1	12090000	12100000	0.2079	0.2262
chr1	12100000	12110000	0.1862	0.2667
chr1	12110000	12120000	0.1662	0.139
chr1	12120000	12130000	0.2069	0.1558
chr1	12130000	12140000	0.2358	0.1336
chr1	12140000	12150000	0.1891	0.1686
chr1	12150000	12160000	0.1871	0.1806
chr1	12160000	12170000	0.2206	0.2056
chr1	12170000	12180000	0.2551	0.1662
chr1	12180000	12190000	0.236	0.1747
chr1	12200000	12210000	0.2168	0.1746
chr1	12210000	12220000	0.1762	0.2021
chr1	12220000	12230000	0.2319	0.1561
chr1	12230000	12240000	0.1873	0.1833
chr1	12240000	12250000	0.1748	0.136
chr1	12250000	12260000	0.2161	0.2221
chr1	12260000	12270000	0.178	0.2269
chr1	12270000	12280000	0.17	0.2257
chr1	12280000	12290000	0.1974	0.1751
chr1	12290000	12300000	0.1999	0.1389
chr1	12300000	12310000	0.1621	0.2639
chr1	12310000	12320000	0.1842	0.119
chr1	12320000	12330000	0.2028	0.1536
chr1	12330000	12340000	0.1942	0.1218
chr1	12340000	12350000	0.1781	0.2261
chr1	12350000	12360000	0.1867	0.1562
chr1	12370000	12380000	0.2143	0.1837
chr1	12380000	12390000	0.1705	0.2857
chr1	12390000	12400000	0.1539	0.1319
chr1	12400000	12410000	0.1893	0.2513
chr1	12410000	12420000	0.176	0.2207
chr1	12420000	12430000	0.1624	0.2271
chr1	12430000	12440000	0.2086	0.1228
chr1	12440000	12450000	0.1709	0.2073
chr1	12450000	12460000	0.1943	0.1067
chr1	12460000	12470000	0.225	0.2056
chr1	12470000	12480000	0.2308	0.1188
chr1	12480000	12490000	0.2489	0.13
chr1	12490000	12500000	0.1969	0.1279
chr1	12500000	12510000	0.2025	0.1147
chr1	12510000	12520000	0.2288	0.2127
chr1	12530000	12540000	0.1513	0.1937
chr1	12540000	12550000	0.1797	0.1029
chr1	12550000	12560000	0.2097	0.1444
chr1	12560000	12570000	0.1601	0.1428
chr1	12570000	12580000	0.1872	0.1433
chr1	12580000	12590000	0.2242	0.1375
chr1	12590000	12600000	0.1879	0.1448
chr1	12620000	12630000	0.2096	0.1737
chr1	12630000	12640000	0.1368	0.2086
chr1	12640000	12650000	0.3049	0.1883
chr1	12650000	12660000	0.1845	0.1437
chr1	12660000	12670000	0.1924	0.1504
chr1	12670000	12680000	0.1686	0.1673
chr1	12680000	12690000	0.2149	0.1801
chr1	12690000	12700000	0.1919	0.1764
chr1	12700000	12710000	0.2218	0.1411
chr1	12710000	12720000	0.219	0.1355
chr1	12720000	12730000	0.1955	0.1328
chr1	12740000	12750000	0.2335	0.1875
chr1	12760000	12770000	0.1504	0.1914
chr1	12770000	12780000	0.2136	0.1411
chr1	12780000	12790000	0.2395	0.1128
chr1	12790000	12800000	0.1887	0.1235
chr1	12800000	12810000	0.2073	0.1391
chr1	12810000	12820000	0.1913	0.1519
chr1	12820000	12830000	0.2195	0.2136
chr1	12840000	12850000	0.1897	0.2179
chr1	12850000	12860000	0.1993	0.1428
chr1	12860000	12870000	0.1532	0.1652
chr1	12870000	12880000	0.1915	0.1178
chr1	12880000	12890000	0.1629	0.1308
chr1	12890000	12900000	0.2054	0.117
chr1	12900000	12910000	0.1732	0.1342
chr1	12910000	12920000	0.2139	0.1643
chr1	12920000	12930000	0.1942	0.1582
chr1	12940000	12950000	0.1859	0.222
chr1	12950000	12960000	0.202	0.1152
chr1	12960000	12970000	0.1568	0.1842
chr1	12970000	12980000	0.1772	0.1465
chr1	12980000	12990000	0.1876	0.1515
chr1	12990000	13000000	0.1962	0.1579
chr1	13000000	13010000	0.2172	0.1463
chr1	13010000	13020000	0.2322	0.1835
chr1	13030000	13040000	0.1984	0.1555
chr1	13040000	13050000	0.1798	0.1563
chr1	13050000	13060000	0.1742	0.1504
chr1	13060000	13070000	0.2043	0.2503
chr1	13070000	13080000	0.2133	0.1791
chr1	13080000	13090000	0.196	0.118
chr1	13090000	13100000	0.2014	0.16
chr1	13100000	13110000	0.1901	0.1749
chr1	13110000	13120000	0.1898	0.1111
chr1	13120000	13130000	0.175	0.1564
chr1	13130000	13140000	0.2161	0.1517
chr1	13150000	13160000	0.1877	0.1429
chr1	13160000	13170000	0.197	0.1693
chr1	13180000	13190000	0.1975	0.2106
chr1	13200000	13210000	0.2025	0.1299
chr1	13220000	13230000	0.2106	0.1913
chr1	13230000	13240000	0.1697	0.1576
chr1	13260000	13270000	0.2104	0.1599
chr1	13270000	13280000	0.2231	0.1843
chr1	13280000	13290000	0.1823	0.1288
chr1	13290000	13300000	0.1517	0.1498
chr1	13300000	13310000	0.2542	0.1136
chr1	13310000	13320000	0.202	0.192
chr1	13320000	13330000	0.2286	0.1836
chr1	13330000	13340000	0.1952	0.1706
chr1	13340000	13350000	0.1762	0.1462
chr1	13350000	13360000	0.2214	0.1026
chr1	13360000	13370000	0.2408	0.1505
chr1	13370000	13380000	0.2126	0.3345
chr1	13380000	13390000	0.157	0.2325
chr1	13390000	13400000	0.1815	0.1719
chr1	13400000	13410000	0.125	0.2033
chr1	13410000	13420000	0.1308	0.1803
chr1	13420000	13430000	0.1729	0.1052
chr1	13430000	13440000	0.1893	0.2513
chr1	13440000	13450000	0.1902	0.1642
chr1	13450000	13460000	0.1833	0.1863
chr1	13460000	13470000	0.2169	0.1626
chr1	13470000	13480000	0.1886	0.1662
chr1	13480000	13490000	0.234	0.2089
chr1	13490000	13500000	0.1823	0.2271
chr1	13500000	13510000	0.2314	0.1162
chr1	13510000	13520000	0.1796	0.1901
chr1	13520000	13530000	0.2401	0.1484
chr1	13530000	13540000	0.1755	0.24
chr1	13540000	13550000	0.2069	0.1277
chr1	13550000	13560000	0.163	0.1411
chr1	13560000	13570000	0.1674	0.1261
chr1	13570000	13580000	0.1973	0.3451
chr1	13580000	13590000	0.1814	0.2274
chr1	14100000	14110000	0.1972	0.1835
chr1	14110000	14120000	0.2867	0.1998
chr1	14120000	14130000	0.1479	0.1451
chr1	14130000	14140000	0.1774	0.2048
chr1	14140000	14150000	0.1998	0.1256
chr1	14150000	14160000	0.1741	0.1702
chr1	14160000	14170000	0.1665	0.1886
chr1	14170000	14180000	0.1949	0.1302
chr1	14180000	14190000	0.1808	0.1431
chr1	14190000	14200000	0.1945	0.1472
chr1	14200000	14210000	0.1881	0.1405
chr1	14210000	14220000	0.1792	0.1605
chr1	14220000	14230000	0.2245	0.1861
chr1	14230000	14240000	0.1898	0.1383
chr1	14240000	14250000	0.162	0.2319
chr1	14250000	14260000	0.1963	0.1087
chr1	14260000	14270000	0.2055	0.1476
chr1	14270000	14280000	0.2228	0.1506
chr1	14280000	14290000	0.1786	0.2399
chr1	14300000	14310000	0.1749	0.1452
chr1	14310000	14320000	0.158	0.126
chr1	14320000	14330000	0.239	0.3395
chr1	14330000	14340000	0.1955	0.1274
chr1	14340000	14350000	0.1965	0.1499
chr1	14350000	14360000	0.192	0.1808
chr1	14360000	14370000	0.1353	0.1185
chr1	14370000	14380000	0.1614	0.1523
chr1	14380000	14390000	0.254	0.4131
chr1	14490000	14500000	0.1709	0.1154
chr1	14540000	14550000	0.1913	0.2044
chr1	14560000	14570000	0.1538	0.1735
chr1	15060000	15070000	0.199	0.1408
chr1	15070000	15080000	0.1762	0.23
chr1	15080000	15090000	0.1694	0.1868
chr1	15090000	15100000	0.1765	0.1316
chr1	15120000	15130000	0.1816	0.1406
chr1	15130000	15140000	0.2104	0.1753
chr1	15140000	15150000	0.1646	0.154
chr1	15150000	15160000	0.1903	0.169
chr1	15160000	15170000	0.2032	0.1875
chr1	15170000	15180000	0.1646	0.1222
chr1	15180000	15190000	0.1694	0.2203
chr1	15190000	15200000	0.2073	0.1607
chr1	15210000	15220000	0.1772	0.1741
chr1	15220000	15230000	0.1865	0.2234
chr1	15230000	15240000	0.1846	0.1605
chr1	15240000	15250000	0.1483	0.2308
chr1	15250000	15260000	0.1818	0.1847
chr1	15260000	15270000	0.1609	0.1927
chr1	15270000	15280000	0.1504	0.125
chr1	15290000	15300000	0.2112	0.1808
chr1	15300000	15310000	0.2032	0.1573
chr1	15310000	15320000	0.1709	0.1753
chr1	15320000	15330000	0.1987	0.1319
chr1	15330000	15340000	0.1908	0.1242
chr1	15340000	15350000	0.1641	0.2491
chr1	15350000	15360000	0.1838	0.1853
chr1	15360000	15370000	0.1924	0.2417
chr1	15380000	15390000	0.1955	0.1941
chr1	15390000	15400000	0.1419	0.1724
chr1	15400000	15410000	0.1719	0.2288
chr1	15410000	15420000	0.1867	0.1681
chr1	15420000	15430000	0.2293	0.2037
chr1	15430000	15440000	0.2026	0.1774
chr1	15440000	15450000	0.185	0.2155
chr1	15450000	15460000	0.1544	0.1596
chr1	15460000	15470000	0.1507	0.1523
chr1	15470000	15480000	0.1979	0.115
chr1	15480000	15490000	0.2162	0.2103
chr1	15490000	15500000	0.1841	0.1428
chr1	15500000	15510000	0.2138	0.1628
chr1	15510000	15520000	0.183	0.1924
chr1	15530000	15540000	0.22	0.1667
chr1	15540000	15550000	0.1611	0.151
chr1	15550000	15560000	0.1746	0.1643
chr1	15560000	15570000	0.2299	0.1622
chr1	15570000	15580000	0.17	0.1796
chr1	15590000	15600000	0.1808	0.2139
chr1	15600000	15610000	0.1457	0.2057
chr1	15610000	15620000	0.1371	0.1807
chr1	15620000	15630000	0.2024	0.1837
chr1	15630000	15640000	0.2406	0.2353
chr1	15640000	15650000	0.2114	0.1396
chr1	15660000	15670000	0.2045	0.1539
chr1	15670000	15680000	0.2529	0.1634
chr1	15740000	15750000	0.2729	0.2405
chr1	15750000	15760000	0.2398	0.1694
chr1	15760000	15770000	0.2243	0.1632
chr1	15770000	15780000	0.1669	0.2129
chr1	15780000	15790000	0.2251	0.2296
chr1	15790000	15800000	0.1484	0.1793
chr1	15800000	15810000	0.1938	0.1566
chr1	15810000	15820000	0.2145	0.1807
chr1	15820000	15830000	0.1967	0.1964
chr1	15830000	15840000	0.1939	0.2406
chr1	15840000	15850000	0.2212	0.1417
chr1	15850000	15860000	0.2217	0.2123
chr1	15860000	15870000	0.1934	0.2069
chr1	15870000	15880000	0.1894	0.1538
chr1	15880000	15890000	0.1927	0.1815
chr1	15890000	15900000	0.1765	0.1587
chr1	15900000	15910000	0.1712	0.2982
chr1	15910000	15920000	0.1964	0.1386
chr1	15920000	15930000	0.1808	0.1369
chr1	15930000	15940000	0.1899	0.1306
chr1	15940000	15950000	0.1956	0.1477
chr1	15950000	15960000	0.1733	0.1682
chr1	15960000	15970000	0.206	0.1272
chr1	15970000	15980000	0.1882	0.139
chr1	15980000	15990000	0.1811	0.1557
chr1	16000000	16010000	0.2229	0.2579
chr1	16010000	16020000	0.1775	0.1535
chr1	16020000	16030000	0.1986	0.1205
chr1	16030000	16040000	0.1272	0.1318
chr1	16050000	16060000	0.1862	0.1253
chr1	16060000	16070000	0.2483	0.123
chr1	16070000	16080000	0.2097	0.2466
chr1	16080000	16090000	0.1786	0.1556
chr1	16090000	16100000	0.1973	0.1636
chr1	16100000	16110000	0.1958	0.1772
chr1	16110000	16120000	0.1598	0.1452
chr1	16120000	16130000	0.1903	0.1735
chr1	16130000	16140000	0.2059	0.1625
chr1	16140000	16150000	0.1473	0.1698
chr1	16150000	16160000	0.1721	0.3569
chr1	16160000	16170000	0.1641	0.226
chr1	16170000	16180000	0.22	0.2367
chr1	16180000	16190000	0.1533	0.1756
chr1	16190000	16200000	0.1962	0.1836
chr1	16200000	16210000	0.1377	0.2175
chr1	16210000	16220000	0.1448	0.1641
chr1	16220000	16230000	0.1792	0.1845
chr1	16230000	16240000	0.1806	0.1769
chr1	16240000	16250000	0.1409	0.127
chr1	16250000	16260000	0.1593	0.1955
chr1	16260000	16270000	0.1982	0.1336
chr1	16270000	16280000	0.2127	0.1828
chr1	16280000	16290000	0.1689	0.1697
chr1	16290000	16300000	0.3136	0.1863
chr1	16300000	16310000	0.1984	0.1658
chr1	16310000	16320000	0.2332	0.251
chr1	16320000	16330000	0.2113	0.1273
chr1	16330000	16340000	0.163	0.1458
chr1	16340000	16350000	0.1877	0.1276
chr1	16350000	16360000	0.2397	0.1121
chr1	16360000	16370000	0.1559	0.1473
chr1	16380000	16390000	0.1482	0.1447
chr1	16390000	16400000	0.2409	0.1325
chr1	16400000	16410000	0.1811	0.1456
chr1	16410000	16420000	0.1736	0.2117
chr1	16420000	16430000	0.1966	0.2054
chr1	16430000	16440000	0.1978	0.2032
chr1	16440000	16450000	0.1774	0.2023
chr1	16450000	16460000	0.1846	0.1517
chr1	16460000	16470000	0.195	0.1613
chr1	16470000	16480000	0.1591	0.1313
chr1	16480000	16490000	0.2134	0.1405
chr1	16490000	16500000	0.1771	0.1211
chr1	16510000	16520000	0.2309	0.1667
chr1	16520000	16530000	0.2194	0.1787
chr1	16530000	16540000	0.1631	0.2278
chr1	16540000	16550000	0.1534	0.1601
chr1	16580000	16590000	0.1703	0.1009
chr1	16590000	16600000	0.1439	0.167
chr1	16600000	16610000	0.1979	0.2942
chr1	16610000	16620000	0.2113	0.1754
chr1	16620000	16630000	0.1765	0.2307
chr1	16630000	16640000	0.204	0.1702
chr1	16640000	16650000	0.2395	0.176
chr1	16660000	16670000	0.1898	0.1508
chr1	16670000	16680000	0.1726	0.2356
chr1	16680000	16690000	0.1929	0.1544
chr1	16690000	16700000	0.2047	0.1907
chr1	16700000	16710000	0.2056	0.2293
chr1	16750000	16760000	0.3333	0.1287
chr1	16760000	16770000	0.1657	0.2525
chr1	16770000	16780000	0.1869	0.1587
chr1	16780000	16790000	0.1824	0.1607
chr1	16790000	16800000	0.1748	0.1423
chr1	16800000	16810000	0.2544	0.1141
chr1	16810000	16820000	0.1585	0.1612
chr1	16820000	16830000	0.1825	0.1418
chr1	16830000	16840000	0.1818	0.1368
chr1	16850000	16860000	0.2053	0.1979
chr1	16860000	16870000	0.1464	0.1382
chr1	16870000	16880000	0.2088	0.1458
chr1	16880000	16890000	0.2269	0.1522
chr1	16890000	16900000	0.2559	0.1565
chr1	16900000	16910000	0.1956	0.1547
chr1	16910000	16920000	0.1717	0.2445
chr1	16920000	16930000	0.2029	0.2124
chr1	16930000	16940000	0.1639	0.2464
chr1	16940000	16950000	0.2212	0.1931
chr1	16950000	16960000	0.2216	0.135
chr1	16960000	16970000	0.1944	0.1306
chr1	16970000	16980000	0.2502	0.1204
chr1	16980000	16990000	0.1985	0.2228
chr1	17000000	17010000	0.1726	0.2364
chr1	17010000	17020000	0.2167	0.1323
chr1	17020000	17030000	0.2042	0.1756
chr1	17030000	17040000	0.1879	0.1392
chr1	17040000	17050000	0.178	0.1605
chr1	17050000	17060000	0.2064	0.1897
chr1	17060000	17070000	0.18	0.199
chr1	17070000	17080000	0.2073	0.2212
chr1	17080000	17090000	0.212	0.1701
chr1	17090000	17100000	0.1668	0.1754
chr1	17100000	17110000	0.2011	0.1845
chr1	17110000	17120000	0.2246	0.1156
chr1	17120000	17130000	0.1988	0.2782
chr1	17130000	17140000	0.1848	0.1464
chr1	17140000	17150000	0.1707	0.1291
chr1	17150000	17160000	0.1837	0.116
chr1	17160000	17170000	0.1605	0.1716
chr1	17200000	17210000	0.1945	0.1972
chr1	17230000	17240000	0.1699	0.191
chr1	17250000	17260000	0.1711	0.1686
chr1	17260000	17270000	0.2323	0.1058
chr1	17270000	17280000	0.2015	0.1786
chr1	17280000	17290000	0.2349	0.1596
chr1	17290000	17300000	0.2312	0.1212
chr1	17300000	17310000	0.1966	0.2122
chr1	17320000	17330000	0.1563	0.1988
chr1	17330000	17340000	0.1572	0.1808
chr1	17340000	17350000	0.1476	0.1964
chr1	17350000	17360000	0.1613	0.1586
chr1	17360000	17370000	0.1823	0.1478
chr1	17370000	17380000	0.1547	0.136
chr1	17380000	17390000	0.1668	0.1963
chr1	17390000	17400000	0.1994	0.1167
chr1	17400000	17410000	0.1788	0.1146
chr1	17410000	17420000	0.1503	0.367
chr1	17420000	17430000	0.1824	0.1516
chr1	17430000	17440000	0.1514	0.1575
chr1	17440000	17450000	0.1913	0.1647
chr1	17450000	17460000	0.1843	0.1533
chr1	17460000	17470000	0.2025	0.1794
chr1	17470000	17480000	0.2003	0.2267
chr1	17480000	17490000	0.1423	0.1875
chr1	17490000	17500000	0.1929	0.1357
chr1	17500000	17510000	0.1884	0.1331
chr1	17530000	17540000	0.1733	0.1261
chr1	17550000	17560000	0.2713	0.2221
chr1	17560000	17570000	0.1416	0.1879
chr1	17570000	17580000	0.1765	0.1278
chr1	17580000	17590000	0.2129	0.2318
chr1	17610000	17620000	0.2416	0.2037
chr1	17620000	17630000	0.1405	0.1491
chr1	17660000	17670000	0.2468	0.1457
chr1	17670000	17680000	0.1784	0.1712
chr1	17680000	17690000	0.148	0.1432
chr1	17690000	17700000	0.2292	0.1876
chr1	17700000	17710000	0.1822	0.182
chr1	17710000	17720000	0.1516	0.2152
chr1	17720000	17730000	0.1715	0.2275
chr1	17730000	17740000	0.1669	0.1631
chr1	17740000	17750000	0.1548	0.1589
chr1	17750000	17760000	0.1406	0.2084
chr1	17760000	17770000	0.1795	0.1861
chr1	17770000	17780000	0.1969	0.2113
chr1	17780000	17790000	0.155	0.1671
chr1	17790000	17800000	0.1656	0.1725
chr1	17800000	17810000	0.151	0.1955
chr1	17820000	17830000	0.1663	0.2501
chr1	17830000	17840000	0.236	0.2387
chr1	17840000	17850000	0.162	0.128
chr1	17850000	17860000	0.1618	0.1422
chr1	17870000	17880000	0.1615	0.2463
chr1	17880000	17890000	0.1439	0.2211
chr1	17890000	17900000	0.1928	0.1484
chr1	17900000	17910000	0.1518	0.1547
chr1	17910000	17920000	0.1601	0.1231
chr1	17920000	17930000	0.1768	0.166
chr1	17930000	17940000	0.1557	0.1891
chr1	17940000	17950000	0.1982	0.1545
chr1	17950000	17960000	0.1887	0.211
chr1	17960000	17970000	0.1933	0.2462
chr1	17970000	17980000	0.1454	0.19
chr1	17980000	17990000	0.195	0.1621
chr1	17990000	18000000	0.1833	0.1539
chr1	18000000	18010000	0.1962	0.1367
chr1	18010000	18020000	0.214	0.1601
chr1	18020000	18030000	0.1689	0.1049
chr1	18030000	18040000	0.1458	0.1844
chr1	18040000	18050000	0.1782	0.1345
chr1	18070000	18080000	0.1896	0.1629
chr1	18080000	18090000	0.1654	0.1699
chr1	18090000	18100000	0.2098	0.1863
chr1	18100000	18110000	0.2039	0.1166
chr1	18140000	18150000	0.1204	0.1729
chr1	18150000	18160000	0.1334	0.1818
chr1	18160000	18170000	0.1682	0.1467
chr1	18170000	18180000	0.1527	0.1453
chr1	18180000	18190000	0.1502	0.1589
chr1	18190000	18200000	0.1805	0.2159
chr1	18200000	18210000	0.1807	0.2338
chr1	18210000	18220000	0.1728	0.1768
chr1	18220000	18230000	0.1716	0.1944
chr1	18230000	18240000	0.1803	0.1772
chr1	18240000	18250000	0.1611	0.125
chr1	18250000	18260000	0.1793	0.1682
chr1	18260000	18270000	0.1386	0.2176
chr1	18280000	18290000	0.1744	0.1867
chr1	18290000	18300000	0.1588	0.1666
chr1	18300000	18310000	0.1196	0.1787
chr1	18310000	18320000	0.1418	0.182
chr1	18320000	18330000	0.2547	0.1139
chr1	18330000	18340000	0.1982	0.2192
chr1	18340000	18350000	0.1943	0.1402
chr1	18350000	18360000	0.1712	0.1725
chr1	18360000	18370000	0.1921	0.183
chr1	18370000	18380000	0.1986	0.1521
chr1	18380000	18390000	0.2404	0.1977
chr1	18400000	18410000	0.1612	0.1894
chr1	18410000	18420000	0.1994	0.1939
chr1	18420000	18430000	0.1319	0.1861
chr1	18430000	18440000	0.1954	0.1685
chr1	18440000	18450000	0.1915	0.2065
chr1	18450000	18460000	0.1843	0.1986
chr1	18460000	18470000	0.1675	0.1394
chr1	18480000	18490000	0.1666	0.2882
chr1	18490000	18500000	0.2015	0.196
chr1	18500000	18510000	0.2075	0.1568
chr1	18510000	18520000	0.1961	0.1526
chr1	18520000	18530000	0.1563	0.183
chr1	18530000	18540000	0.1778	0.2058
chr1	18540000	18550000	0.1632	0.2386
chr1	18550000	18560000	0.1628	0.1524
chr1	18560000	18570000	0.1876	0.1354
chr1	18570000	18580000	0.1793	0.1416
chr1	18580000	18590000	0.2053	0.167
chr1	18590000	18600000	0.1443	0.1978
chr1	18630000	18640000	0.1877	0.1968
chr1	18640000	18650000	0.1711	0.2077
chr1	18660000	18670000	0.1841	0.1198
chr1	18670000	18680000	0.1649	0.1964
chr1	18680000	18690000	0.1752	0.1015
chr1	18710000	18720000	0.2271	0.1604
chr1	18720000	18730000	0.2259	0.163
chr1	18750000	18760000	0.1697	0.1724
chr1	18760000	18770000	0.1702	0.1657
chr1	18770000	18780000	0.1781	0.1625
chr1	18800000	18810000	0.1246	0.1395
chr1	18830000	18840000	0.164	0.169
chr1	18840000	18850000	0.1964	0.1617
chr1	18850000	18860000	0.1807	0.179
chr1	18860000	18870000	0.2609	0.3
chr1	18870000	18880000	0.1866	0.278
chr1	18880000	18890000	0.1665	0.1845
chr1	18890000	18900000	0.1287	0.1575
chr1	18900000	18910000	0.1901	0.1126
chr1	18910000	18920000	0.1889	0.2192
chr1	18930000	18940000	0.24	0.1623
chr1	18940000	18950000	0.2605	0.1555
chr1	18950000	18960000	0.1845	0.172
chr1	18960000	18970000	0.2163	0.1306
chr1	18970000	18980000	0.1697	0.161
chr1	18980000	18990000	0.2429	0.1297
chr1	18990000	19000000	0.1624	0.2
chr1	19000000	19010000	0.2091	0.1275
chr1	19010000	19020000	0.1709	0.1235
chr1	19020000	19030000	0.1806	0.1434
chr1	19040000	19050000	0.177	0.174
chr1	19060000	19070000	0.2227	0.1737
chr1	19070000	19080000	0.1829	0.1667
chr1	19080000	19090000	0.2012	0.1
chr1	19090000	19100000	0.1632	0.2006
chr1	19100000	19110000	0.17	0.1228
chr1	19110000	19120000	0.171	0.1763
chr1	19120000	19130000	0.2493	0.1405
chr1	19150000	19160000	0.1313	0.1871
chr1	19160000	19170000	0.1476	0.1464
chr1	19170000	19180000	0.1835	0.2357
chr1	19180000	19190000	0.1262	0.1558
chr1	19190000	19200000	0.234	0.1633
chr1	19200000	19210000	0.2337	0.1421
chr1	19210000	19220000	0.2319	0.2448
chr1	19230000	19240000	0.1689	0.14
chr1	19250000	19260000	0.1664	0.2309
chr1	19260000	19270000	0.1473	0.1667
chr1	19270000	19280000	0.1599	0.1537
chr1	19280000	19290000	0.2789	0.1402
chr1	19300000	19310000	0.2053	0.1965
chr1	19310000	19320000	0.15	0.1428
chr1	19320000	19330000	0.1528	0.1685
chr1	19330000	19340000	0.2283	0.1787
chr1	19340000	19350000	0.1398	0.1553
chr1	19350000	19360000	0.1611	0.1483
chr1	19380000	19390000	0.2188	0.1423
chr1	19390000	19400000	0.2508	0.1477
chr1	19420000	19430000	0.1885	0.1737
chr1	19430000	19440000	0.1959	0.1602
chr1	19440000	19450000	0.2031	0.1054
chr1	19450000	19460000	0.1944	0.1907
chr1	19460000	19470000	0.1778	0.1254
chr1	19470000	19480000	0.1715	0.2
chr1	19480000	19490000	0.1776	0.2674
chr1	19490000	19500000	0.1764	0.1503
chr1	19500000	19510000	0.1614	0.1992
chr1	19510000	19520000	0.1577	0.1859
chr1	19530000	19540000	0.1949	0.1253
chr1	19540000	19550000	0.1769	0.2269
chr1	19550000	19560000	0.1742	0.1433
chr1	19560000	19570000	0.1317	0.1386
chr1	19570000	19580000	0.2221	0.13
chr1	19590000	19600000	0.1681	0.1431
chr1	19610000	19620000	0.1571	0.1123
chr1	19620000	19630000	0.1796	0.1272
chr1	19630000	19640000	0.1812	0.1179
chr1	19670000	19680000	0.2515	0.1429
chr1	19680000	19690000	0.1587	0.1286
chr1	19690000	19700000	0.196	0.1011
chr1	19700000	19710000	0.2045	0.1143
chr1	19710000	19720000	0.1885	0.1372
chr1	19720000	19730000	0.1874	0.2202
chr1	19730000	19740000	0.2052	0.1337
chr1	19740000	19750000	0.1978	0.1164
chr1	19750000	19760000	0.2031	0.1484
chr1	19760000	19770000	0.1798	0.1286
chr1	19770000	19780000	0.1947	0.1901
chr1	19810000	19820000	0.1942	0.1786
chr1	19820000	19830000	0.2124	0.15
chr1	19830000	19840000	0.1292	0.108
chr1	19840000	19850000	0.205	0.1312
chr1	19850000	19860000	0.1694	0.1367
chr1	19860000	19870000	0.171	0.1366
chr1	19870000	19880000	0.1868	0.1943
chr1	20390000	20400000	0.171	0.1222
chr1	20400000	20410000	0.1779	0.1346
chr1	20410000	20420000	0.1839	0.156
chr1	20520000	20530000	0.1778	0.1455
chr1	20550000	20560000	0.1475	0.1676
chr1	20580000	20590000	0.1875	0.1271
chr1	20590000	20600000	0.151	0.163
chr1	20600000	20610000	0.1671	0.1355
chr1	20610000	20620000	0.1902	0.1389
chr1	20640000	20650000	0.1879	0.189
chr1	20650000	20660000	0.1859	0.2633
chr1	20660000	20670000	0.1548	0.2267
chr1	20670000	20680000	0.1126	0.2584
chr1	20680000	20690000	0.1641	0.1754
chr1	20710000	20720000	0.1505	0.129
chr1	20720000	20730000	0.2062	0.1718
chr1	20770000	20780000	0.1807	0.119
chr1	20780000	20790000	0.1882	0.1136
chr1	20800000	20810000	0.2274	0.1742
chr1	20810000	20820000	0.1699	0.297
chr1	20830000	20840000	0.1614	0.1276
chr1	20840000	20850000	0.2171	0.1092
chr1	20850000	20860000	0.187	0.1677
chr1	20860000	20870000	0.19	0.1489
chr1	20870000	20880000	0.159	0.1037
chr1	20880000	20890000	0.2352	0.1589
chr1	20900000	20910000	0.203	0.1798
chr1	20910000	20920000	0.1867	0.174
chr1	20920000	20930000	0.1792	0.1545
chr1	20930000	20940000	0.1443	0.2219
chr1	20970000	20980000	0.1777	0.1661
chr1	21010000	21020000	0.1774	0.2161
chr1	21020000	21030000	0.2455	0.1722
chr1	21030000	21040000	0.1911	0.1353
chr1	21040000	21050000	0.2043	0.228
chr1	21060000	21070000	0.173	0.1347
chr1	21070000	21080000	0.2331	0.275
chr1	21080000	21090000	0.1893	0.102
chr1	21090000	21100000	0.1953	0.2333
chr1	21100000	21110000	0.2185	0.1721
chr1	21110000	21120000	0.1403	0.1138
chr1	21130000	21140000	0.2083	0.134
chr1	21140000	21150000	0.2068	0.172
chr1	21150000	21160000	0.1923	0.1339
chr1	21160000	21170000	0.2072	0.1298
chr1	21170000	21180000	0.1974	0.1262
chr1	21190000	21200000	0.2221	0.1538
chr1	21200000	21210000	0.2075	0.1784
chr1	21210000	21220000	0.2276	0.1248
chr1	21230000	21240000	0.188	0.16
chr1	21240000	21250000	0.2327	0.1278
chr1	21250000	21260000	0.2251	0.2077
chr1	21260000	21270000	0.2263	0.1393
chr1	21270000	21280000	0.2067	0.1287
chr1	21280000	21290000	0.1536	0.1492
chr1	21290000	21300000	0.1764	0.1333
chr1	21300000	21310000	0.1891	0.129
chr1	21310000	21320000	0.1527	0.1786
chr1	21320000	21330000	0.1901	0.2078
chr1	21340000	21350000	0.1505	0.2135
chr1	21350000	21360000	0.2143	0.1323
chr1	21360000	21370000	0.1408	0.16
chr1	21370000	21380000	0.1973	0.1825
chr1	21380000	21390000	0.1633	0.1381
chr1	21390000	21400000	0.1774	0.1154
chr1	21400000	21410000	0.2318	0.2206
chr1	21480000	21490000	0.1669	0.1448
chr1	21490000	21500000	0.1638	0.1877
chr1	21500000	21510000	0.2106	0.1516
chr1	21520000	21530000	0.2135	0.107
chr1	21530000	21540000	0.177	0.131
chr1	21540000	21550000	0.1901	0.1262
chr1	21560000	21570000	0.1953	0.1726
chr1	21570000	21580000	0.2128	0.1612
chr1	21580000	21590000	0.1716	0.1603
chr1	21590000	21600000	0.1681	0.1517
chr1	21600000	21610000	0.1708	0.1376
chr1	21610000	21620000	0.1625	0.2247
chr1	21620000	21630000	0.1988	0.1868
chr1	21630000	21640000	0.1966	0.167
chr1	21640000	21650000	0.1956	0.1793
chr1	21650000	21660000	0.1895	0.2356
chr1	21680000	21690000	0.1262	0.2286
chr1	21700000	21710000	0.1406	0.1217
chr1	21710000	21720000	0.1715	0.1553
chr1	21720000	21730000	0.1759	0.2205
chr1	21730000	21740000	0.2085	0.1651
chr1	21740000	21750000	0.1813	0.1453
chr1	21750000	21760000	0.1808	0.1582
chr1	21760000	21770000	0.1831	0.1328
chr1	21770000	21780000	0.2442	0.134
chr1	21780000	21790000	0.1866	0.1456
chr1	21790000	21800000	0.1786	0.2104
chr1	21800000	21810000	0.1779	0.1015
chr1	21810000	21820000	0.1689	0.2032
chr1	21820000	21830000	0.1802	0.2287
chr1	21840000	21850000	0.2406	0.1667
chr1	21850000	21860000	0.1836	0.1307
chr1	21870000	21880000	0.1454	0.1306
chr1	21880000	21890000	0.1846	0.2195
chr1	21890000	21900000	0.1566	0.1774
chr1	21910000	21920000	0.2048	0.1638
chr1	21920000	21930000	0.1826	0.1762
chr1	21930000	21940000	0.2273	0.1494
chr1	21940000	21950000	0.2309	0.1296
chr1	21950000	21960000	0.1445	0.1125
chr1	21970000	21980000	0.2106	0.1789
chr1	21980000	21990000	0.17	0.1429
chr1	21990000	22000000	0.1235	0.1328
chr1	22010000	22020000	0.1172	0.1573
chr1	22100000	22110000	0.2545	0.2719
chr1	22130000	22140000	0.2326	0.2249
chr1	22140000	22150000	0.1961	0.1619
chr1	22150000	22160000	0.2117	0.213
chr1	22170000	22180000	0.1751	0.1233
chr1	22210000	22220000	0.1796	0.1899
chr1	22220000	22230000	0.1676	0.1978
chr1	22230000	22240000	0.1641	0.1785
chr1	22240000	22250000	0.1352	0.2887
chr1	22250000	22260000	0.152	0.1521
chr1	22260000	22270000	0.239	0.2156
chr1	22270000	22280000	0.3586	0.1776
chr1	22280000	22290000	0.202	0.1789
chr1	22300000	22310000	0.2164	0.1751
chr1	22310000	22320000	0.1615	0.1776
chr1	22320000	22330000	0.1767	0.1525
chr1	22330000	22340000	0.189	0.165
chr1	22340000	22350000	0.198	0.1806
chr1	22350000	22360000	0.1824	0.2308
chr1	22360000	22370000	0.1564	0.2181
chr1	22370000	22380000	0.172	0.1496
chr1	22380000	22390000	0.1456	0.1967
chr1	22390000	22400000	0.2234	0.1878
chr2	0	10000	0.1754	0.1899
chr2	10000	20000	0.1582	0.1888
chr2	20000	30000	0.1999	0.1569
chr2	30000	40000	0.1453	0.2207
chr2	40000	50000	0.1698	0.2462
chr2	50000	60000	0.1162	0.2539
chr2	90000	100000	0.2054	0.2323
chr2	100000	110000	0.1311	0.4635
chr2	110000	120000	0.1534	0.1993
chr2	120000	130000	0.1869	0.1646
chr2	130000	140000	0.145	0.1781
chr2	140000	150000	0.1602	0.1752
chr2	150000	160000	0.1497	0.1809
chr2	160000	170000	0.1582	0.2137
chr2	170000	180000	0.1666	0.2054
chr2	180000	190000	0.1372	0.1912
chr2	190000	200000	0.1426	0.2036
chr2	200000	210000	0.1324	0.214
chr2	210000	220000	0.1626	0.2319
chr2	220000	230000	0.165	0.1668
chr2	230000	240000	0.1494	0.2072
chr2	240000	250000	0.1744	0.1614
chr2	250000	260000	0.1407	0.1724
chr2	260000	270000	0.1438	0.1706
chr2	270000	280000	0.146	0.2136
chr2	280000	290000	0.1539	0.1816
chr2	290000	300000	0.1618	0.2116
chr2	300000	310000	0.1409	0.1895
chr2	310000	320000	0.1504	0.1675
chr2	320000	330000	0.1671	0.1777
chr2	330000	340000	0.1603	0.2043
chr2	340000	350000	0.1537	0.2231
chr2	350000	360000	0.1402	0.1875
chr2	360000	370000	0.1398	0.2003
chr2	370000	380000	0.1567	0.2062
chr2	380000	390000	0.138	0.1793
chr2	390000	400000	0.1524	0.1828
chr2	400000	410000	0.1339	0.2496
chr2	410000	420000	0.1331	0.1708
chr2	420000	430000	0.1556	0.1958
chr2	430000	440000	0.1459	0.1926
chr2	440000	450000	0.144	0.1804
chr2	450000	460000	0.1384	0.2206
chr2	460000	470000	0.1332	0.2191
chr2	470000	480000	0.1605	0.1785
chr2	480000	490000	0.1661	0.1897
chr2	490000	500000	0.1321	0.2237
chr2	500000	510000	0.1763	0.1691
chr2	510000	520000	0.1249	0.2355
chr2	520000	530000	0.1171	0.1623
chr2	530000	540000	0.1265	0.2021
chr2	540000	550000	0.1335	0.1321
chr2	550000	560000	0.1363	0.1554
chr2	560000	570000	0.1403	0.1649
chr2	570000	580000	0.1822	0.2394
chr2	580000	590000	0.137	0.1533
chr2	590000	600000	0.1278	0.2148
chr2	600000	610000	0.1477	0.1778
chr2	610000	620000	0.1324	0.1985
chr2	620000	630000	0.1376	0.1738
chr2	630000	640000	0.1535	0.2119
chr2	640000	650000	0.1583	0.152
chr2	650000	660000	0.1293	0.1725
chr2	660000	670000	0.1508	0.2043
chr2	670000	680000	0.1364	0.2428
chr2	680000	690000	0.1057	0.1975
chr2	690000	700000	0.1289	0.2121
chr2	700000	710000	0.1087	0.2578
chr2	720000	730000	0.1176	0.1497
chr2	730000	740000	0.1571	0.209
chr2	740000	750000	0.1369	0.1389
chr2	750000	760000	0.136	0.1576
chr2	760000	770000	0.1149	0.1554
chr2	770000	780000	0.12	0.1941
chr2	780000	790000	0.129	0.2343
chr2	790000	800000	0.1535	0.1492
chr2	800000	810000	0.1364	0.198
chr2	810000	820000	0.1091	0.1516
chr2	820000	830000	0.1327	0.1713
chr2	830000	840000	0.1321	0.2073
chr2	840000	850000	0.1467	0.1539
chr2	850000	860000	0.1346	0.159
chr2	860000	870000	0.1221	0.1774
chr2	870000	880000	0.1764	0.161
chr2	880000	890000	0.1476	0.166
chr2	900000	910000	0.1472	0.2284
chr2	910000	920000	0.1243	0.1792
chr2	920000	930000	0.1193	0.1703
chr2	950000	960000	0.1053	0.2043
chr2	960000	970000	0.1951	0.2029
chr2	970000	980000	0.1179	0.1751
chr2	980000	990000	0.1246	0.1608
chr2	990000	1000000	0.1056	0.1924
chr2	1000000	1010000	0.1242	0.2085
chr2	1190000	1200000	0.1818	0.1913
chr2	1200000	1210000	0.1519	0.1963
chr2	1210000	1220000	0.1888	0.1909
chr2	1370000	1380000	0.164	0.2162
chr2	1380000	1390000	0.1226	0.2239
chr2	1400000	1410000	0.1518	0.2159
chr2	1420000	1430000	0.1027	0.2838
chr2	1460000	1470000	0.1071	0.2104
chr2	1490000	1500000	0.1185	0.233
chr2	1530000	1540000	0.1213	0.2032
chr2	1550000	1560000	0.106	0.2131
chr2	1560000	1570000	0.116	0.1842
chr2	1570000	1580000	0.1056	0.19
chr2	1580000	1590000	0.1074	0.1992
chr2	1600000	1610000	0.1386	0.136
chr2	1610000	1620000	0.1131	0.1896
chr2	1620000	1630000	0.1253	0.1928
chr2	1630000	1640000	0.119	0.1494
chr2	1640000	1650000	0.1784	0.1554
chr2	1650000	1660000	0.1108	0.1645
chr2	1660000	1670000	0.1356	0.19
chr2	1670000	1680000	0.117	0.1549
chr2	1680000	1690000	0.1034	0.1407
chr2	1690000	1700000	0.1188	0.1778
chr2	1700000	1710000	0.1333	0.1796
chr2	1710000	1720000	0.125	0.1815
chr2	1730000	1740000	0.1107	0.1931
chr2	1750000	1760000	0.1559	0.1615
chr2	1760000	1770000	0.1225	0.1569
chr2	1770000	1780000	0.1286	0.1562
chr2	1780000	1790000	0.1356	0.2112
chr2	1790000	1800000	0.1202	0.168
chr2	1800000	1810000	0.1468	0.1404
chr2	1810000	1820000	0.1226	0.1915
chr2	1830000	1840000	0.1503	0.1457
chr2	1840000	1850000	0.1281	0.2656
chr2	1850000	1860000	0.1198	0.2162
chr2	1860000	1870000	0.1899	0.1591
chr2	1880000	1890000	0.1216	0.1957
chr2	1890000	1900000	0.1495	0.1111
chr2	2410000	2420000	0.1516	0.1904
chr2	2420000	2430000	0.1475	0.1899
chr2	2430000	2440000	0.1266	0.1881
chr2	2440000	2450000	0.1676	0.2105
chr2	2460000	2470000	0.1135	0.1628
chr2	2470000	2480000	0.1426	0.1876
chr2	2480000	2490000	0.1527	0.1694
chr2	2500000	2510000	0.124	0.2027
chr2	2510000	2520000	0.149	0.1917
chr2	2520000	2530000	0.1233	0.1998
chr2	2530000	2540000	0.1259	0.1977
chr2	2540000	2550000	0.1009	0.2013
chr2	2570000	2580000	0.1361	0.1935
chr2	2580000	2590000	0.1425	0.2372
chr2	2590000	2600000	0.1863	0.1631
chr2	2600000	2610000	0.1115	0.175
chr2	2610000	2620000	0.1182	0.1664
chr2	2620000	2630000	0.1282	0.1806
chr2	2630000	2640000	0.1406	0.1932
chr2	2640000	2650000	0.1883	0.1644
chr2	3140000	3150000	0.1151	0.2616
chr2	3150000	3160000	0.1418	0.2137
chr2	3160000	3170000	0.1133	0.2023
chr2	3170000	3180000	0.1286	0.1684
chr2	3180000	3190000	0.1244	0.1903
chr2	3190000	3200000	0.1144	0.2211
chr2	3700000	3710000	0.1394	0.1575
chr2	3710000	3720000	0.1338	0.1908
chr2	3730000	3740000	0.1244	0.2294
chr2	3740000	3750000	0.1217	0.1437
chr2	3750000	3760000	0.1749	0.1426
chr2	3760000	3770000	0.1463	0.1989
chr2	3770000	3780000	0.142	0.1858
chr2	3780000	3790000	0.1157	0.1939
chr2	3790000	3800000	0.1515	0.2685
chr2	3800000	3810000	0.1144	0.1871
chr2	3820000	3830000	0.159	0.1994
chr2	3830000	3840000	0.1017	0.2109
chr2	3840000	3850000	0.1106	0.157
chr2	3850000	3860000	0.1084	0.1775
chr2	3860000	3870000	0.1082	0.1473
chr2	3870000	3880000	0.1454	0.1915
chr2	3890000	3900000	0.1244	0.2258
chr2	3900000	3910000	0.12	0.184
chr2	3910000	3920000	0.1474	0.1868
chr2	3920000	3930000	0.1823	0.2631
chr2	3940000	3950000	0.1201	0.1661
chr2	3950000	3960000	0.1264	0.2282
chr2	3970000	3980000	0.1348	0.1867
chr2	3980000	3990000	0.1261	0.2248
chr2	3990000	4000000	0.1435	0.1698
chr2	4000000	4010000	0.1242	0.205
chr2	4010000	4020000	0.1313	0.191
chr2	4020000	4030000	0.1125	0.287
chr2	4030000	4040000	0.1291	0.1822
chr2	4040000	4050000	0.1222	0.1548
chr2	4050000	4060000	0.1164	0.1951
chr2	4080000	4090000	0.1332	0.2057
chr2	4090000	4100000	0.1637	0.2712
chr2	4110000	4120000	0.1166	0.2285
chr2	4120000	4130000	0.1263	0.2281
chr2	4130000	4140000	0.1316	0.1857
chr2	4140000	4150000	0.1313	0.1979
chr2	4150000	4160000	0.1017	0.1996
chr2	4160000	4170000	0.1344	0.1639
chr2	4170000	4180000	0.1036	0.1589
chr2	4180000	4190000	0.1218	0.191
chr2	4190000	4200000	0.127	0.2815
chr2	4200000	4210000	0.1235	0.1884
chr2	4210000	4220000	0.1178	0.1772
chr2	4230000	4240000	0.1237	0.2023
chr2	4240000	4250000	0.1521	0.194
chr2	4250000	4260000	0.147	0.1945
chr2	4260000	4270000	0.1296	0.1916
chr2	4270000	4280000	0.1455	0.2118
chr2	4290000	4300000	0.1247	0.2353
chr2	4300000	4310000	0.1152	0.2245
chr2	4310000	4320000	0.1325	0.1899
chr2	4320000	4330000	0.1646	0.201
chr2	4330000	4340000	0.1232	0.1918
chr2	4350000	4360000	0.1352	0.2181
chr2	4370000	4380000	0.1059	0.1445
chr2	4380000	4390000	0.1525	0.1969
chr2	4390000	4400000	0.125	0.1786
chr2	4430000	4440000	0.1077	0.1707
chr2	4450000	4460000	0.1265	0.1908
chr2	4460000	4470000	0.1179	0.2205
chr2	4470000	4480000	0.108	0.2177
chr2	4480000	4490000	0.1406	0.217
chr2	4490000	4500000	0.1	0.1721
chr2	4500000	4510000	0.1018	0.1884
chr2	4510000	4520000	0.137	0.1738
chr2	4520000	4530000	0.1217	0.2073
chr2	4530000	4540000	0.2191	0.1898
chr2	4540000	4550000	0.135	0.198
chr2	4560000	4570000	0.1666	0.2615
chr2	4570000	4580000	0.2395	0.2027
chr2	4580000	4590000	0.1202	0.1749
chr2	4600000	4610000	0.1449	0.1967
chr2	4640000	4650000	0.1159	0.1902
chr2	4650000	4660000	0.1105	0.2051
chr2	4660000	4670000	0.1117	0.1961
chr2	4670000	4680000	0.1332	0.1944
chr2	4680000	4690000	0.1264	0.2284
chr2	4690000	4700000	0.1265	0.1635
chr2	4700000	4710000	0.1409	0.1534
chr2	4710000	4720000	0.1204	0.2377
chr2	4720000	4730000	0.1363	0.1757
chr2	4730000	4740000	0.125	0.2221
chr2	4740000	4750000	0.1468	0.2081
chr2	4790000	4800000	0.1066	0.189
chr2	4810000	4820000	0.1042	0.201
chr2	4840000	4850000	0.1176	0.1945
chr2	4850000	4860000	0.1285	0.1607
chr2	4860000	4870000	0.1507	0.1956
chr2	4890000	4900000	0.1178	0.2482
chr2	4900000	4910000	0.1134	0.2197
chr2	4910000	4920000	0.129	0.2151
chr2	4920000	4930000	0.1053	0.1606
chr2	4940000	4950000	0.1485	0.2272
chr2	4950000	4960000	0.1903	0.2342
chr2	4960000	4970000	0.1985	0.1691
chr2	4970000	4980000	0.1329	0.1919
chr2	4980000	4990000	0.125	0.2093
chr2	5000000	5010000	0.1379	0.1944
chr2	5020000	5030000	0.1444	0.1949
chr2	5030000	5040000	0.1617	0.1754
chr2	5050000	5060000	0.1331	0.1952
chr2	5060000	5070000	0.1433	0.1748
chr2	5070000	5080000	0.1191	0.1749
chr2	5080000	5090000	0.1109	0.2288
chr2	5090000	5100000	0.1065	0.1709
chr2	5110000	5120000	0.1227	0.1795
chr2	5120000	5130000	0.138	0.2556
chr2	5140000	5150000	0.1141	0.1895
chr2	5180000	5190000	0.119	0.1999
chr2	5210000	5220000	0.1288	0.1952
chr2	5220000	5230000	0.1451	0.1797
chr2	5230000	5240000	0.163	0.1981
chr2	5250000	5260000	0.1429	0.2053
chr2	5260000	5270000	0.1325	0.2791
chr2	5270000	5280000	0.1215	0.1633
chr2	5280000	5290000	0.1012	0.1846
chr2	5310000	5320000	0.1902	0.1471
chr2	5320000	5330000	0.1432	0.1737
chr2	5330000	5340000	0.1022	0.221
chr2	5350000	5360000	0.1127	0.1844
chr2	5360000	5370000	0.1137	0.1868
chr2	5370000	5380000	0.1546	0.1859
chr2	5380000	5390000	0.1556	0.191
chr2	5390000	5400000	0.1667	0.2056
chr2	5400000	5410000	0.1247	0.1989
chr2	5420000	5430000	0.1257	0.1885
chr2	5430000	5440000	0.1311	0.1695
chr2	5440000	5450000	0.1111	0.1909
chr2	5460000	5470000	0.1354	0.1748
chr2	5470000	5480000	0.12	0.2231
chr2	5480000	5490000	0.124	0.2122
chr2	5510000	5520000	0.1531	0.1695
chr2	5520000	5530000	0.1505	0.1785
chr2	5530000	5540000	0.1304	0.1672
chr2	5540000	5550000	0.1091	0.2189
chr2	5560000	5570000	0.12	0.155
chr2	5570000	5580000	0.1348	0.1642
chr2	5590000	5600000	0.1032	0.1829
chr2	5620000	5630000	0.1381	0.183
chr2	5630000	5640000	0.1252	0.24
chr2	5640000	5650000	0.1463	0.2014
chr2	5650000	5660000	0.1305	0.2215
chr2	5660000	5670000	0.1053	0.2176
chr2	5670000	5680000	0.1017	0.2011
chr2	5690000	5700000	0.1717	0.2088
chr2	5710000	5720000	0.1237	0.269
chr2	5720000	5730000	0.109	0.1651
chr2	5740000	5750000	0.133	0.1963
chr2	5750000	5760000	0.1318	0.2527
chr2	5770000	5780000	0.1635	0.2088
chr2	5790000	5800000	0.1111	0.2092
chr2	5800000	5810000	0.1106	0.2352
chr2	5820000	5830000	0.1005	0.2067
chr2	5840000	5850000	0.1098	0.1763
chr2	5850000	5860000	0.122	0.2181
chr2	5860000	5870000	0.1198	0.2129
chr2	5880000	5890000	0.107	0.1755
chr2	5890000	5900000	0.1622	0.2422
chr2	5920000	5930000	0.1226	0.1908
chr2	5930000	5940000	0.1301	0.2135
chr2	5960000	5970000	0.1304	0.2222
chr2	5970000	5980000	0.1127	0.2125
chr2	5990000	6000000	0.1034	0.1772
chr2	6010000	6020000	0.1466	0.2122
chr2	6020000	6030000	0.1325	0.2075
chr2	6030000	6040000	0.1154	0.2256
chr2	6040000	6050000	0.1158	0.1967
chr2	6060000	6070000	0.1416	0.2017
chr2	6070000	6080000	0.126	0.1851
chr2	6080000	6090000	0.1391	0.1934
chr2	6090000	6100000	0.1102	0.2215
chr2	6150000	6160000	0.1334	0.1717
chr2	6160000	6170000	0.1138	0.2114
chr2	6170000	6180000	0.1037	0.1948
chr2	6180000	6190000	0.1407	0.1794
chr2	6260000	6270000	0.1071	0.1927
chr2	6270000	6280000	0.1389	0.1985
chr2	6300000	6310000	0.12	0.1638
chr2	6310000	6320000	0.1509	0.1981
chr2	6320000	6330000	0.125	0.1711
chr2	6340000	6350000	0.1122	0.1716
chr2	6350000	6360000	0.1159	0.183
chr2	6380000	6390000	0.122	0.1636
chr2	6440000	6450000	0.1359	0.169
chr2	6480000	6490000	0.1466	0.2001
chr2	6490000	6500000	0.1432	0.1706
chr2	6550000	6560000	0.2158	0.1889
chr2	6580000	6590000	0.16	0.2131
chr2	6660000	6670000	0.1997	0.1779
chr2	6700000	6710000	0.1429	0.221
chr2	6710000	6720000	0.1471	0.1857
chr2	6720000	6730000	0.1234	0.1591
chr2	6730000	6740000	0.1276	0.1949
chr2	6820000	6830000	0.1	0.1978
chr2	6830000	6840000	0.1303	0.206
chr2	6860000	6870000	0.1404	0.1871
chr2	6880000	6890000	0.1603	0.188
chr2	6890000	6900000	0.1429	0.2066
chr2	6900000	6910000	0.125	0.185
chr2	6910000	6920000	0.1825	0.1994
chr2	6920000	6930000	0.135	0.1907
chr2	7000000	7010000	0.1706	0.1885
chr2	7010000	7020000	0.1107	0.1878
chr2	7020000	7030000	0.1165	0.2336
chr2	7040000	7050000	0.1364	0.2364
chr2	7070000	7080000	0.1	0.1797
chr2	7080000	7090000	0.1329	0.1965
chr2	7090000	7100000	0.1257	0.2082
chr2	7100000	7110000	0.114	0.1688
chr2	7130000	7140000	0.175	0.1592
chr2	7140000	7150000	0.1594	0.2018
chr2	7150000	7160000	0.134	0.2347
chr2	7160000	7170000	0.1254	0.2144
chr2	7180000	7190000	0.1108	0.2083
chr2	7200000	7210000	0.12	0.1902
chr2	7210000	7220000	0.1304	0.1993
chr2	7220000	7230000	0.1415	0.199
chr2	7230000	7240000	0.1786	0.1239
chr2	7260000	7270000	0.1216	0.1849
chr2	7290000	7300000	0.1031	0.2227
chr2	7300000	7310000	0.1034	0.2084
chr2	7310000	7320000	0.1538	0.2035
chr2	7330000	7340000	0.1416	0.176
chr2	7370000	7380000	0.1159	0.2091
chr2	7390000	7400000	0.1603	0.2003
chr2	7440000	7450000	0.1053	0.2019
chr2	7490000	7500000	0.1154	0.1937
chr2	7510000	7520000	0.2194	0.2427
chr2	7530000	7540000	0.1063	0.1823
chr2	7590000	7600000	0.1263	0.1765
chr2	7600000	7610000	0.1297	0.1821
chr2	7620000	7630000	0.1	0.2029
chr2	7630000	7640000	0.1429	0.2321
chr2	7730000	7740000	0.1481	0.2421
chr2	7760000	7770000	0.1416	0.2009
chr2	7770000	7780000	0.1287	0.1982
chr2	7800000	7810000	0.1211	0.2679
chr2	7810000	7820000	0.1046	0.1825
chr2	7820000	7830000	0.1212	0.1501
chr2	7860000	7870000	0.12	0.1522
chr2	7910000	7920000	0.1663	0.1887
chr2	7930000	7940000	0.1136	0.2234
chr2	7970000	7980000	0.1163	0.1504
chr2	8020000	8030000	0.1143	0.1872
chr2	8030000	8040000	0.1163	0.2032
chr2	8040000	8050000	0.1818	0.2358
chr2	8080000	8090000	0.1044	0.1925
chr2	8090000	8100000	0.1447	0.1929
chr2	8100000	8110000	0.1688	0.2059
chr2	8120000	8130000	0.1	0.21
chr2	8190000	8200000	0.1004	0.1948
chr2	8200000	8210000	0.1075	0.1912
chr2	8240000	8250000	0.1428	0.2179
chr2	8250000	8260000	0.1403	0.2295
chr2	8260000	8270000	0.1606	0.1978
chr2	8270000	8280000	0.1139	0.2269
chr2	8280000	8290000	0.1566	0.234
chr2	8290000	8300000	0.1283	0.1722
chr2	8300000	8310000	0.1292	0.1848
chr2	8310000	8320000	0.1139	0.1636
chr2	8320000	8330000	0.1111	0.177
chr2	8330000	8340000	0.1418	0.1904
chr2	8340000	8350000	0.1072	0.217
chr2	8360000	8370000	0.1449	0.2116
chr2	8370000	8380000	0.1568	0.179
chr2	8390000	8400000	0.1012	0.1993
chr2	8440000	8450000	0.1658	0.24
chr2	8470000	8480000	0.1148	0.2248
chr2	8480000	8490000	0.1005	0.1786
chr2	8500000	8510000	0.1258	0.1965
chr2	8520000	8530000	0.1165	0.2307
chr2	8530000	8540000	0.1219	0.201
chr2	8540000	8550000	0.1429	0.2095
chr2	8550000	8560000	0.1055	0.2021
chr2	8590000	8600000	0.289	0.2249
chr2	8610000	8620000	0.1353	0.1935
chr2	8620000	8630000	0.1712	0.2171
chr2	8630000	8640000	0.1832	0.1686
chr2	8650000	8660000	0.1303	0.1914
chr2	9160000	9170000	0.1181	0.1632
chr2	9170000	9180000	0.1053	0.212
chr2	9180000	9190000	0.1326	0.2005
chr2	9200000	9210000	0.1369	0.1643
chr2	9210000	9220000	0.1155	0.2111
chr2	9230000	9240000	0.1248	0.2181
chr2	9240000	9250000	0.1238	0.1819
chr2	9250000	9260000	0.1309	0.2187
chr2	9760000	9770000	0.2104	0.186
chr2	9770000	9780000	0.1586	0.148
chr2	9780000	9790000	0.1514	0.2013
chr2	9840000	9850000	0.1754	0.2094
chr2	9850000	9860000	0.1432	0.1567
chr2	9860000	9870000	0.1427	0.1422
chr2	9890000	9900000	0.1405	0.202
chr2	9900000	9910000	0.1775	0.2456
chr2	9910000	9920000	0.1432	0.1993
chr2	9920000	9930000	0.1617	0.179
chr2	9930000	9940000	0.12	0.2587
chr2	9940000	9950000	0.134	0.2117
chr2	9950000	9960000	0.181	0.188
chr2	9960000	9970000	0.1051	0.2071
chr2	9970000	9980000	0.1753	0.2345
chr2	9980000	9990000	0.1599	0.2219
chr2	9990000	10000000	0.1444	0.2235
chr2	10000000	10010000	0.1238	0.1942
chr2	10020000	10030000	0.1366	0.2041
chr2	10030000	10040000	0.1555	0.176
chr2	10040000	10050000	0.1222	0.1799
chr2	10050000	10060000	0.162	0.2127
chr2	10060000	10070000	0.1381	0.1953
chr2	10070000	10080000	0.1409	0.2452
chr2	10080000	10090000	0.1225	0.191
chr2	10090000	10100000	0.1372	0.2114
chr2	10100000	10110000	0.1448	0.221
chr2	10110000	10120000	0.1938	0.249
chr2	10120000	10130000	0.1211	0.2441
chr2	10140000	10150000	0.1283	0.1986
chr2	10150000	10160000	0.1185	0.2287
chr2	10160000	10170000	0.1117	0.1956
chr2	10170000	10180000	0.1315	0.2134
chr2	10180000	10190000	0.2179	0.2618
chr2	10190000	10200000	0.1786	0.203
chr2	10200000	10210000	0.1448	0.2432
chr2	10210000	10220000	0.1354	0.2458
chr2	10220000	10230000	0.1374	0.2033
chr2	10240000	10250000	0.1754	0.2506
chr2	10250000	10260000	0.1709	0.1963
chr2	10260000	10270000	0.1934	0.1853
chr2	10270000	10280000	0.1614	0.1725
chr2	10280000	10290000	0.1625	0.224
chr2	10290000	10300000	0.1519	0.2078
chr2	10300000	10310000	0.1278	0.2018
chr2	10310000	10320000	0.1353	0.2008
chr2	10320000	10330000	0.1432	0.2564
chr2	10330000	10340000	0.1861	0.2474
chr2	10340000	10350000	0.1206	0.2066
chr2	10350000	10360000	0.1612	0.2142
chr2	10360000	10370000	0.1972	0.2163
chr2	10370000	10380000	0.1979	0.1745
chr2	10380000	10390000	0.15	0.2241
chr2	10390000	10400000	0.1366	0.2154
chr2	10410000	10420000	0.1795	0.203
chr2	10420000	10430000	0.1176	0.2153
chr2	10430000	10440000	0.1468	0.2171
chr2	10440000	10450000	0.1659	0.1923
chr2	10450000	10460000	0.137	0.2111
chr2	10460000	10470000	0.1273	0.2216
chr3	20000	30000	0.1861	0.1825
chr3	50000	60000	0.1435	0.1337
chr3	70000	80000	0.1455	0.1966
chr3	80000	90000	0.1349	0.1733
chr3	90000	100000	0.1507	0.1727
chr3	140000	150000	0.1305	0.164
chr3	150000	160000	0.1858	0.1517
chr3	170000	180000	0.1169	0.1692
chr3	210000	220000	0.1304	0.1983
chr3	220000	230000	0.1486	0.1416
chr3	230000	240000	0.1433	0.1596
chr3	240000	250000	0.1637	0.1119
chr3	250000	260000	0.1563	0.1283
chr3	260000	270000	0.1527	0.1094
chr3	310000	320000	0.1355	0.1634
chr3	320000	330000	0.102	0.1455
chr3	330000	340000	0.1461	0.1881
chr3	340000	350000	0.2215	0.1242
chr3	370000	380000	0.1727	0.1383
chr3	380000	390000	0.1386	0.1836
chr3	440000	450000	0.1775	0.1691
chr3	470000	480000	0.1575	0.2244
chr3	530000	540000	0.1571	0.1447
chr3	540000	550000	0.1456	0.1397
chr3	550000	560000	0.1606	0.1515
chr3	560000	570000	0.1851	0.1698
chr3	570000	580000	0.1111	0.1814
chr3	580000	590000	0.1194	0.2287
chr3	600000	610000	0.1357	0.118
chr3	630000	640000	0.1333	0.1108
chr3	660000	670000	0.1332	0.1467
chr3	690000	700000	0.1106	0.1347
chr3	710000	720000	0.1729	0.1093
chr3	730000	740000	0.1145	0.1268
chr3	740000	750000	0.1711	0.1657
chr3	750000	760000	0.1123	0.1263
chr3	760000	770000	0.1193	0.1338
chr3	780000	790000	0.165	0.1239
chr3	820000	830000	0.1048	0.1083
chr3	830000	840000	0.1249	0.1106
chr3	840000	850000	0.1003	0.2101
chr3	850000	860000	0.1111	0.1045
chr3	880000	890000	0.1192	0.1644
chr3	950000	960000	0.1441	0.1198
chr3	970000	980000	0.1437	0.1283
chr3	1000000	1010000	0.1056	0.2
chr3	1010000	1020000	0.1667	0.1858
chr3	1030000	1040000	0.1422	0.1419
chr3	1040000	1050000	0.1026	0.1549
chr3	1050000	1060000	0.1467	0.1155
chr3	1070000	1080000	0.1324	0.1112
chr3	1140000	1150000	0.1238	0.1187
chr3	1170000	1180000	0.1169	0.209
chr3	1190000	1200000	0.12	0.1101
chr3	1220000	1230000	0.1233	0.1252
chr3	1250000	1260000	0.1687	0.1326
chr3	1260000	1270000	0.1306	0.1457
chr3	1270000	1280000	0.1111	0.1239
chr3	1280000	1290000	0.1252	0.146
chr3	1300000	1310000	0.1475	0.146
chr3	1310000	1320000	0.1248	0.2347
chr3	1320000	1330000	0.1358	0.2178
chr3	1330000	1340000	0.1772	0.1375
chr3	1340000	1350000	0.1176	0.1942
chr3	1360000	1370000	0.1252	0.1234
chr3	1370000	1380000	0.1161	0.1063
chr3	1380000	1390000	0.1286	0.1273
chr3	1390000	1400000	0.111	0.232
chr3	1400000	1410000	0.1203	0.1793
chr3	1410000	1420000	0.1109	0.1024
chr3	1420000	1430000	0.1394	0.1466
chr3	1430000	1440000	0.1314	0.1431
chr3	1450000	1460000	0.1226	0.1238
chr3	1490000	1500000	0.1142	0.1133
chr3	1510000	1520000	0.1062	0.164
chr3	1560000	1570000	0.1415	0.1465
chr3	1570000	1580000	0.1475	0.1574
[truncated: 33,469 more rows]
